# Supplementary material for: Deciphering the genetic basis of grain iron and zinc content in wheat under heat and drought stress using GWAS
Source: PLoS One. 2025 Aug 14;20(8):e0329578. doi: 10.1371/journal.pone.0329578 (PMC12440253; doi:10.1371/journal.pone.0329578)
Supplement: S1 File — (XLSX) [file pone.0329578.s004.xlsx]

## Sheet: 2023
				WAAS	Unit	Delhi
		DIVISION OF AGRICULTURAL PHYSICS
		INDIAN AGRICULTURAL RESEARCH INSTITUTE
			NEW DELHI -110 012
	Daily weather data from			2023-01-01	to	2023-12-31
	Tmax	Tmin	Tmean	RH(M)	RH(E)	Rhmean	Rainfall	Sunshine	EP	AWS
	°C	°C	°C	%	%	%	mm	hours	mm	Kmph
2023-01-01	18.8	6	12.4	91	61	76	0	4.3	2.2	5.8
2023-01-02	20	4.2	12.1	95	73	84	0	6.7	2.4	2.7
2023-01-03	17	7	12	85	70	78	0	0	1.4	1.5
2023-01-04	16	5.5	10.8	94	71	83	0	0	1.5	3.9
2023-01-05	16	1.4	8.7	97	77	87	0	2.1	1.6	2.6
2023-01-06	14.8	3.2	9	89	73	81	0	0.7	1.5	2
2023-01-07	14.6	3	8.8	91	55	73	0	1.3	1.6	1.8
2023-01-08	15	1.3	8.2	94	68	81	0	5.1	1.7	3.7
2023-01-09	16.4	2.6	9.5	97	70	84	0	2.7	1.7	1.8
2023-01-10	15.6	3.2	9.4	94	65	80	0	0	1.3	1.8
2023-01-11	17	5	11	91	58	75	0	3.9	1.7	3.9
2023-01-12	19.5	7.8	13.7	88	60	74	0	3.1	1.9	5
2023-01-13	20.9	8.5	14.7	90	65	78	0	2.8	2.2	3.1
2023-01-14	19.4	4	11.7	90	50	70	0	0	1.5	5.8
2023-01-15	15	3.2	9.1	83	52	68	0	7	2	8.1
2023-01-16	16	1.5	8.8	91	45	68	0	8.1	2	4.3
2023-01-17	17	0	8.5	86	40	63	0	7.2	1.9	2.8
2023-01-18	18.2	0.9	9.6	93	35	64	0	8	1.8	3.3
2023-01-19	19	8.2	11.1	87	46	67	0	7.8	2.4	1.7
2023-01-20	21.2	5.4	13.3	91	44	68	0	5	2.5	3.5
2023-01-21	22	6	14	81	39	60	0	7.8	2.1	2.8
2023-01-22	22.4	7	14.7	91	39	56	0	2.5	2.5	2.7
2023-01-23	22.4	9	15.7	97	36	67	0	0	2.2	1.7
2023-01-24	24.5	13	18.8	89	68	79	0	5.5	2	2.1
2023-01-25	21	9.6	15.3	92	81	89	0	0	2.2	3.9
2023-01-26	19.2	12	15.6	93	89	91	0	0	1.5	4.9
2023-01-27	16	6	11	76	47	62	0	0	1.8	5.9
2023-01-28	20.2	6.2	13.2	73	43	58	0	8.4	2.6	6.5
2023-01-29	24	5	14.5	90	89	90	0	8.69	3	3.1
2023-01-30	17	10.8	13.9	93	90	92	33.4	0	1.6	4
2023-01-31	19	9	14	86	77	82	0	1	1.5	2.7
total	575.1	175.5	373.1	2778	1876	2328	33.4	109.69	59.8	109.4
mean	18.5516	5.66129	12.0355	89.6129	60.5161	75.0968	1.07742	3.53839	1.92903	3.52903
Date	Tmax	Tmin	Tmean	RH(M)	RH(E)	Rhmean	Rainfall	Sunshine	EP	AWS
	°C	°C	°C	%	%	%	mm	hours	mm	Kmph
2023-02-01	19.5	8.2	13.9	88	60	74	0	3.9	1.7	9.9
2023-02-02	20.8	8.5	14.7	83	44	64	0	7.7	2.1	7.8
2023-02-03	23	7.6	15.3	76	45	61	0	9.1	2.5	4.9
2023-02-04	23.4	7.2	15.3	71	43	57	0	8.4	2.8	4.7
2023-02-05	24	8.2	16.3	78	39	59	0	8.3	3.2	3.2
2023-02-06	25.2	9	17.1	86	42	64	0	8.6	2.8	3.1
2023-02-07	27.4	12	19.7	76	37	57	0	8.1	3	2.9
2023-02-08	25	9.2	17.1	72	49	66	0	8.9	3.1	6
2023-02-09	24.5	8.2	16.4	78	40	59	0	7.8	2.8	4.1
2023-02-10	29.2	14	21.6	79	52	66	0	8	3	4.1
2023-02-11	29	21	21	93	42	62	0	7.4	3.4	2.1
2023-02-12	27	9.2	18.1	88	56	72	0	6.4	3	6.3
2023-02-13	24	8.2	16.1	72	25	85	0	9.5	2.6	11.3
2023-02-14	23	8	15.5	65	29	47	0	8.8	3.2	11.1
2023-02-15	25	10.2	17.6	68	41	55	0	9	3.6	6
2023-02-16	27	9	18	85	60	73	0	8.8	3.2	4.9
2023-02-17	28	12	18.5	88	56	72	0	6.2	2.6	1.44
2023-02-18	29.6	10.4	20	81	50	66	0	4	3.2	1.3
2023-02-19	30	9.2	19.6	90	41	66	0	8.6	3.6	1.6
2023-02-20	31.5	12.8	22.2	93	33	63	0	6.1	3	1.3
2023-02-21	34	16.4	25.2	88	57	73	0	7.9	4	2.5
2023-02-22	31	13	22	98	50	74	0	8.4	4.4	3.4
2023-02-23	30	9.6	19.8	98	43	71	0	4.8	3.2	2.2
2023-02-24	30	9.6	19.8	88	43	66	0	9.2	3	4.7
2023-02-25	29	10.2	19.6	81	50	66	0	8	3.5	2.8
2023-02-26	30	11	20.5	84	46	65	0	8	3	1.8
2023-02-27	31.2	12.2	21.7		38	65	0	7.2	3.2	1.5
2023-02-28	30.4	11.4	20.9	88	33	61	0	7.5	3.8	2.3
total	761.7	295.5	523.5	2235	1244	1829	0	214.6	86.5	119.24
mean	27.2036	10.5536	18.6964	82.7778	44.4286	65.3214	0	7.66429	3.08929	4.25857
Date	Tmax	Tmin	Tmean	RH(M)	RH(E)	Rhmean	Rainfall	Sunshine	EP	AWS
	°C	°C	°C	%	%	%	mm	hours	mm	Kmph
2023-03-01	30	16	23	66	46	56	0	6	3.3	5.5
2023-03-02	31	12.9	21.9	89	42	66	0	4.7	3	3
2023-03-03	30	14.6	22.3	80	39	60	0	8.4	3.9	3.9
2023-03-04	31	16.2	23.6	79	46	63	0	8.8	4.2	4.2
2023-03-05	28	15.5	21.8	89	38	64	0	3.6	2.9	2.9
2023-03-06	30	13.5	21.8	89	38	64	0	8.7	4	4
2023-03-07	29	13	21	81	34	58	0	9.3	4.2	4.2
2023-03-08	30	14.2	22.1	74	36	55	0	8.2	3.9	3.9
2023-03-09	30.4	13.2	21.8	87	44	66	0	8	4.4	4.4
2023-03-10	29.6	13.5	21.6	83	46	65	0	5.6	4	1.9
2023-03-11	30.5	14.7	22.3	73	38	56	0	8.1	4.4	3.6
2023-03-12	32.6	15	23.8	78	32	55	0	8.9	4.5	2.9
2023-03-13	33	15.5	24.3	72	37	55	0	8.8	4.6	1.2
2023-03-14	32.5	16.2	24.4	81	36	59	0	8.5	4.5	3.2
2023-03-15	33	15.8	24.4	78	34	56	0	9	3.2	3.2
2023-03-16	34.5	18	26.3	82	40	61	0	7.2	4.8	1.9
2023-03-17	32.4	17.8	25.1	76	46	61	0	1.6	4.2	2.6
2023-03-18	28.4	15.5	22	90	47	69	0	1.9	3	2.3
2023-03-19	24.6	4.6	19.6	86	60	73	4.3	9.6	2.1	4
2023-03-20	25.6	16.8	21.2	92	59	76	0	1.4	2.9	1.7
2023-03-21	26.4	13.9	20.2	96	67	82	45	0	2.2	5
2023-03-22	24.5	13.6	19	96	48	72	0	6.8	2.9	2.4
2023-03-23	28	14	21	98	39	69	0	4.5	4	1.7
2023-03-24	29.2	17.2	23.2	83	51	67	0	9.5	4.3	2.8
2023-03-25	28.5	16.4	22.5	84	57	71	7	3.2	2.4	6.7
2023-03-26	30	17	23.5	79	39	59	0	7.6	3.2	3.5
2023-03-27	30	15.9	22.9	81	41	61	0	8.8	4	5.1
2023-03-28	28.5	14.2	21.4	90	37	64	0	9.7	4.4	4.5
2023-03-29	31	15.2	23.1	84	39	62	0	9.7	4.6	3.7
2023-03-30	33	17.8	25.4	88	43	66	3.6	7.8	4.5	3.8
2023-03-31	31.6	15.5	24.1	98	69	85	42.8	6.4	3	5.5
total	926.8	463.2	700.6	2602	1368	1996	102.7	210.3	115.5	109.2
mean	29.8968	14.9419	22.6	83.9355	44.129	64.3871	3.3129	6.78387	3.72581	3.52258
Date	Tmax	Tmin	Tmean	RH(M)	RH(E)	Rhmean	Rainfall	Sunshine	EP	AWS
	°C	°C	°C	%	%	%	mm	hours	mm	Kmph
2023-04-01	25.2	15	20.1	88	52	70	0	3.5	2.5	2.8
2023-04-02	27.5	13.8	20.6	82	36	59	0	6	4	1.8
2023-04-03	31	17.5	24.3	76	46	61	0	8.3	3.8	4.1
2023-04-04	32	17	24.5	58	52	55	3.4	7.7	3.4	4.6
2023-04-05	31.2	16.4	23.8	90	31	61	0	8.8	4.1	4.1
2023-04-06	32	17	24.5	80	26	53	0	10.3	4.6	5.5
2023-04-07	32.4	17.2	24.8	75	32	54	0	9.1	4.8	4.5
2023-04-08	33.6	16.6	25.1	64	31	48	0	10.7	5	4.9
2023-04-09	35	18.4	26.7	74	29	52	0	9.6	5.1	3.1
2023-04-10	35	18.5	26.8	65	24	45	0	9.8	5.2	4
2023-04-11	35.2	16	25.6	58	21	40	0	10.2	5.8	3.6
2023-04-12	37	20.2	28.7	71	25	48	0	8.9	5.6	4.9
2023-04-13	36.6	17.8	27.2	82	35	59	0	8.6	5.5	4.9
2023-04-14	39	18	28.5	64	20	42	0	9.5	6.2	3.9
2023-04-15	39.2	18.6	28.9	73	16	45	0	9.3	6	3.8
2023-04-16	40.4	19.5	30	72	23	48	0	9.7	6.4	2.6
2023-04-17	40	20	30	56	18	37	0	9.7	7	4.3
2023-04-18	40.8	22.4	31.6	57	25	41	0	10	7	2.7
2023-04-19	40	22.5	31.3	78	28	53	0	9	5.8	7.3
2023-04-20	38.8	23.2	31	70	26	48	0	8.8	5.8	5
2023-04-21	36	21.6	28.8	83	27	55	5.2	8.6	4.2	5.9
2023-04-22	36.4	22.8	29.6	91	26	59	0	9.6	5	5.5
2023-04-23	35.4	21	28.2	88	39	63	0	10.1	5.4	8.2
2023-04-24	33	18.5	25.8	84	33	59	0	4.5	4.3	5
2023-04-25	33.8	20	26.9	76	28	52	0	6.5	6	4.7
2023-04-26	34.4	19.2	26.8	61	25	43	0	7.9	5.8	3.4
2023-04-27	37	19.8	28.4	54	31	43	0	5.8	6.2	2.8
2023-04-28	38.2	20.6	29.4	80	29	55	0	8.6	5.8	4.6
2023-04-29	34.4	19	26.7	75	55	65	0	1.1	5.3	4.1
2023-04-30	32	19.6	25.8	84	50	67	0	1.8	4	4.4
total	1052.5	567.7	810.4	2209	939	1580	8.6	242	155.6	131
mean	35.0833	18.9233	27.0133	73.6333	31.3	52.6667	0.286667	8.06667	5.18667	4.36667
Date	Tmax	Tmin	Tmean	RH(M)	RH(E)	Rhmean	Rainfall	Sunshine	EP	AWS
	°C	°C	°C	%	%	%	mm	hours	mm	Kmph
2023-05-01	31.5	20	25.8	89	94	92	0	0	3	3.9
2023-05-02	24.6	19.2	21.9	85	69	77	8.2	0	2.2	4.4
2023-05-03	27	20	23.5	75	85	80	0	0	2.3	5.4
2023-05-04	30.5	15.8	23.2	94	54	74	27.4	4	2.4	3.7
2023-05-05	31	19	27	84	39	61	0	8.1	4	2.1
2023-05-06	33.2	20.2	26.7	80	74	77	0	8.8	4.4	4.8
2023-05-07	35	21.6	28.3	79	38	59	0	8.2	5	4
2023-05-08	37	20.5	28.8	88	34	61	0	9.2	4.6	5.2
2023-05-09	35	18.4	26.7	74	29	52	0	9.6	5.1	3.1
2023-05-10	35	18.5	26.8	65	24	45	0	9.8	5.2	4
2023-05-11	35.2	16	25.6	58	21	40	0	10.2	5.8	3.6
2023-05-12	37	20.4	28.7	71	25	48	0	8.9	5.6	4.9
2023-05-13	42.2	22	32.1	55	39	47	0	9.4	7	4.1
2023-05-14	42.4	25.2	33.8	85	33	59	0	9.6	6.6	3.7
2023-05-15	40.2	26.4	21.3	81	33	57	0	8	6	7.5
2023-05-16	41	25.6	33.3	79	33	56	0	8.2	7	11.2
2023-05-17	40	25.4	32.7	75	37	56	0	2.9	6	5.4
2023-05-18	41.2	21.8	31.5	91	36	64	11.6	5.2	5.8	6.3
2023-05-19	37	24.8	30.9	90	33	62	0	8	5.4	7
2023-05-20	38.4	23	30.7	71	29	50	0	10	7.2	6.7
2023-05-21	41.2	23.2	32.2	70	33	52	0	10.7	8	5.1
2023-05-22	43	26.4	34.7	66	32	49	0	8.7	8.4	4.2
2023-05-23	44	28.8	36.4	73	32	53	0	10.2	9	9.3
2023-05-24	44	25.4	34.8	82	53	68	0	8.8	7.8	12
2023-05-25	34.4	22.8	28.6	81	37	59	0	3.8	4.5	8.2
2023-05-26	36.4	19	27.7	92	50	71	16.4	9.2	5.4	6.9
2023-05-27	34.5	19	27.3	96	42	69	22.4	7.6	4.8	5.4
2023-05-28	35	22	28.5	76	40	58	0	9.1	5.8	4.5
2023-05-29	36.2	19.4	27.8	87	58	73	1.6	6.4	5.5	3.8
2023-05-30	33.8	21.5	27.7	81	39	60	2.2	5.8	4.7	4
2023-05-31	35	20.2	27.6	98	64	81	27.5	6..9	5	5.9
total	1131.9	671.5	892.6	2471	1339	1910	117.3	218.4	169.5	170.3
mean	36.5129	21.6613	28.7935	79.7097	43.1935	61.6129	3.78387	7.28	5.46774	5.49355
Date	Tmax	Tmin	Tmean	RH(M)	RH(E)	Rhmean	Rainfall	Sunshine	EP	AWS
	°C	°C	°C	%	%	%	mm	hours	mm	Kmph
2023-06-01	30.5	20	25.6	90	54	72	5	7.6	4.2
2023-06-02	31.8	22	26.9	88	40	64	0.6	6.4	4.4
2023-06-03	34.2	21.8	28	79	50	65	0	9.6	5.4
2023-06-04	35.5	24.4	30	87	47	67	1.1	10.6	5.8
2023-06-05	34.6	24.8	29.7	84	46	65	0	0.5	5
2023-06-06	38	25.2	31.6	80	37	59	0	10.8	6
2023-06-07	39	24.4	31.7	77	27	52	0	10.4	6.2
2023-06-08	39.2	25	32.1	63	26	45	0	11	7.4
2023-06-09	41	26.9	33.9	66	34	50	0	9.6	7.6
2023-06-10	41.5	27.5	34.5	67	38	53	0	8.7	8
2023-06-11	42.2	26.2	34.2	81	40	61	0	8.2	7.2
2023-06-12	39	26.7	32.9	67	40	54	0	8.2	7.2
2023-06-13	41	29	35	71	42	57	0	8.5	7.6
2023-06-14	42.5	29.8	36.2	73	502	62	0	8.4	7.8
2023-06-15	41.8	28.4	35.1	73	52	63	0	8.8	7.4
2023-06-16	38.6	28.4	33.5	74	45	60	0	7.8	6.2
2023-06-17	40	27.5	33.8	79	50	65	0	5.3	6
2023-06-18	39.2	28.2	33.7	84	53	69	0.2	4.1	6.2
2023-06-19	37.5	25.4	31.5	92	60	76	10.4	4.3	5
2023-06-20	33.4	25.5	29.5	85	53	69	5.8	0.7	4.6
2023-06-21	36.7	25.2	31.6	94	59	77	10.9	8.6	6.7
2023-06-22	36.6	28	32.3	94	56	75	1.1	5.3	6.1
2023-06-23	37.5	25.6	31.6	89	63	76	47.3	3.9	6.5
2023-06-24	36	28.8	32.4	84	66	75	0	0.9	6.1
2023-06-25	35.4	25.6	29.5	98	91	95	38.3	1.4	5
2023-06-26	29.6	24	26.8	90	77	84	13.7	0	4
2023-06-27	31.8	23.5	27.7	92	71	82	86.9	0.8	3.9
2023-06-28	33	26.8	30	89	66	75	0.2	3.8	4.2
2023-06-29	34.6	23.6	29.1	98	71	85	8.7	5	3.9
2023-06-30	33	23.5	28.3	97	67	82	4.6	2	3
total	1104.7	771.7	938.7	2485	2023	2034	234.8	181.2	174.6
mean	36.8233	25.7233	31.29	82.8333	67.4333	67.8	7.82667	6.04	5.82
Date	Tmax	Tmin	Tmean	RH(M)	RH(E)	Rhmean	Rainfall	Sunshine	EP	AWS
	°C	°C	°C	%	%	%	mm	hours	mm	Kmph
2023-07-01	35	26	30.5	85	68	77	4.4	5.4	2.6
2023-07-02	34	26.2	30.1	85	67	76	0	4.8	3
2023-07-03	35	27.9	31.5	85	52	69	0	4.8	3.9
2023-07-04	38	29	33.5	73	64	69	0	9.7	5
2023-07-05	36.5	27.2	31.9	83	91	87	0	3.8	4
2023-07-06	35	23.8	29.4	92	78	85	9.8	1.6	3.4
2023-07-07	30	26.6	28.3	89	69	79	5.8	0.2	3
2023-07-08	33.5	26.4	30	82	98	90	6	2.3	3.5
2023-07-09	28.5	25.8	27.2	97	95	96	122.8	0	2
2023-07-10	29	25.4	27.2	93	97	95	52.5	0	2.2
2023-07-11	31	24.2	27.6	90	83	87	74	0.2	3
2023-07-12	31.8	27	29.4	92	85	89	0	0	3
2023-07-13	32	25.2	28.6	87	77	82	2.6	1	3.8
2023-07-14	34	27.2	30.6	88	78	83	0	2.6	4
2023-07-15	33	27.3	30.2	89	69	79	3.5	0	3.9
2023-07-16	34.2	25.2	29.8	94	73	84	49.6	0.7	3.2
2023-07-17	33.4	27.2	30.3	84	74	79	0	5.6	4.7
2023-07-18	33.2	27.2	30.2	91	98	95	0	2.1	3.7
2023-07-19	32.4	26.8	29.6	91	71	81	8	0	2.5
2023-07-20	34.6	28.8	31.7	85	63	74	0	6.7	3
2023-07-21	37	29.4	33.2	83	63	73	0	9.8	4
2023-07-22	37	29.2	33.1	81	67	74	0	78	3.4
2023-07-23	35.8	27.6	31.7	85	58	72	0	4.8	3.6
2023-07-24	36	28.8	32.4	84	60	72	16	8.6	4
2023-07-25	36.4	28.4	32.4	89	68	79	0	9.1	4
2023-07-26	35.4	24.2	29.9	92	85	89	4.2	0.8	3.2
2023-07-27	31	26.2	28.6	87	66	77	0	1.3	2.4
2023-07-28	35	26.8	30.9	89	74	83	0	4.2	2.9
2023-07-29	33.2	25	29.8	95	76	86	41.7	1.6	3
2023-07-30	31	25	28	85	79	82	0	2.1	2.6
2023-07-31	34.4	25	29.7	86	62	74	0	7.6	3.3
total	1046.3	826	937.3	2711	2308	2517	400.9	179.4	103.8
mean	33.7516	26.6452	30.2355	87.4516	74.4516	81.1935	12.9323	5.7871	3.34839
	Tmax	Tmin	Tmean	RH(M)	RH(E)	Rhmean	Rainfall	Sunshine	EP	AWS
Date	°C	°C	°C	%	%	%	mm	hours	mm	Kmph
2023-08-01	35.4	27.2	31.3	85	60	73	0	6.7	3.4
2023-08-02	36	28.4	32.2	89	65	77	0	9.4	5
2023-08-03	36	25.4	30.7	91	67	79	8.4	4.3	3.4
2023-08-04	35.2	28	31.6	92	71	81	0	7	3.4
2023-08-05	34.2	24.6	29.4	93	74	84	54.2	1.5	2.8
2023-08-06	33.2	26.2	29.7	89	66	76	3	1.8	3.2
2023-08-07	35	26.8	30.9	83	65	74	0	7.5	3.8
2023-08-08	34	25.8	29.9	78	69	74	0	3.9	4.4
2023-08-09	34.2	27.1	30.7	81	63	72	0	2.5	4
2023-08-10	33.6	27.4	30.5	84	69	77	0	1.5	4.2
2023-08-11	35.1	28	31.6	87	65	76	0	2.6	3.8
2023-08-12	34.8	27.7	31.3	81	61	71	0	4.6	2.5
2023-08-13	36	28.4	32.2	84	72	78	0	7.1	4.5
2023-08-14	35.4	26.4	30.9	91	71	81	0	2.7	3.7
2023-08-15	35.4	27.8	31.4	77	69	73	0	2.9	4
2023-08-16	34	26	30	83	60	72	0	1.7	3.7
2023-08-17	36.4	28.5	32.5	89	60	75	0	6	4
2023-08-18	36.7	28.4	32.6	89	61	75	0	8	4.4
2023-08-19	35.4	25.4	30.4	89	60	75	106.3	8	4.7
2023-08-20	34.2	26.4	30.3	91	60	76	2.3	2.8	4.3
2023-08-21	35.2	26.5	30.9	85	63	74	0	9.3	5.6
2023-08-22	37.4	28	33.1	92	68	8	0	7.4	5.4
2023-08-23	35.4	27.4	31.4	92	90	91	0	0	3.7	0.7
2023-08-24	29.6	25.2	27.4	87	74	81	6.8	0	2.8	0.3
2023-08-25	32.2	26	29.1	83	63	73	0	2.3	2.6	0.8
2023-08-26	34	26.4	30.2	92	59	76	0	6.5	3.8	0.9
2023-08-27	35	26.5	30.8	82	62	72	0	7.2	4.4	1
2023-08-28	35.8	26	30.9	85	62	74	0	7.6	5.4	1
2023-08-29	35	27	31	89	54	72	0	7.6	4	0.8
2023-08-30	36.5	28.5	32.5	85	61	73	0	7.9	4.2	0.7
2023-08-31	36	25.7	30.9	82	55	69	0	8.5	4.6	0.6
total	1082.3	833.1	958.3	2680	2019	2282	181	156.8	123.7	6.8
mean	34.9129	26.8742	30.9129	86.4516	65.129	73.6129	5.83871	5.05806	3.99032	0.755556
Date	Tmax	Tmin	Tmean	RH(M)	RH(E)	Rhmean	Rainfall	Sunshine	EP	AWS
	°C	°C	°C	%	%	%	mm	hours	mm	Kmph
2023-09-01	36.6	27.4	32	75	51	64	0	7.3	0.5	4.5
2023-09-02	37	26.8	31.9	75	54	65	0	6	0.7	4.2
2023-09-03	37.1	27	32.1	79	60	70	0	7.3	0.6	4.8
2023-09-04	36.4	26.4	31.4	85	58	72	0	8	0.8	5
2023-09-05	36.4	26.5	31.5	85	56	66	0	9.6	0.8	5.4
2023-09-06	37	26.2	31.6	89	47	68	0	8.6	0.2	5.8
2023-09-07	38.2	26.3	32.3	95	53	68	0	5.4	0.5	4.4
2023-09-08	36.1	26.5	31.3	81	65	73	0	6.4	0.4	4.2
2023-09-09	31.4	26.1	28.8	90	96	93	23.8	0	1.2	3.5
2023-09-10	28.9	25.1	27	98	98	98	34	0	0.9	2.8
2023-09-11	33	26.2	29.2	89	70	80	44	0	0.6	2
2023-09-12	32	24.2	28.1	87	69	78	0	3.5	0.5	3.2
2023-09-13	33.4	25.8	29.6	82	64	73	0	4.9	0.1	3.3
2023-09-14	35.5	27.2	31.4	85	60	73	0	6	0.2	3.4
2023-09-15	36.8	25	30.9	89	71	80	4.2	8.1	0.1	5
2023-09-16	33.8	27.5	30.7	92	78	85	3.6	5.3	0.4	3.6
2023-09-17	32.9	25	29	98	68	83	11.6	1.6	0.6	2.2
2023-09-18	32.5	24.4	28.5	86	66	76	0	5.2	0.7	3.6
2023-09-19	33	27	30	85	63	74	0	9.1	0.3	4.2
2023-09-20	34.8	26.2	30.5	82	56	69	0	9.6	0.3	5.2
2023-09-21	37	27.4	32.2	84	59	72	0	7.8	0.1	5
2023-09-22	37.2	26.9	32.1	85	52	69	0	7.2	0.3	5.5
2023-09-23	36.2	26.4	31.3	83	92	86	0	8	0.2	4.8
2023-09-24	34	24.8	29.4	95	57	76	3.5	4.9	0.4	3.4
2023-09-25	34	23.6	28.8	89	56	73	0	3.3	0.5	3.8
2023-09-26	35.2	25	30.1	80	51	66	0	6.3	0.2	3.2
2023-09-27	35	24.5	29.8	89	62	76	0	7.9	0.3	4
2023-09-28	34.6	25	29.8	85	61	73	0	9.2	0.3	4.2
2023-09-29	34.5	22.1	28.3	82	50	66	0	8.7	0.5	4.4
2023-09-30	35	23.4	28.7	81	40	61	0	85	0.6	4.1
total	1045.5	771.9	908.3	2580	1883	2226	124.7	260.2	13.8	122.7
mean	34.85	25.73	30.2767	86	62.7667	74.2	4.15667	8.67333	0.46	4.09
Date	Tmax	Tmin	Tmean	RH(M)	RH(E)	Rhmean	Rainfall	Sunshine	EP	AWS
	°C	°C	°C	%	%	%	mm	hours	mm	Kmph
2023-10-01	36.4	22.4	29.4	85	53	69	0	9.1	4.1	0.3
2023-10-02	35	19.9	27.5	89	41	65	0	9.1	4.2	0.4
2023-10-03	35	17.4	24.7	77	41	59	0	9.4	5	1.4
2023-10-04	34	19.2	26.6	91	32	62	0	9.2	5.2	0.5
2023-10-05	34	18	26	73	31	52	0	9	5	0.5
2023-10-06	34.4	18.4	26.4	82	42	62	0	9.4	5.4	0.4
2023-10-07	35.4	20.4	27.9	71	52	62	0	9.3	5	0.3
2023-10-08	35	22.9	29	76	47	62	0	8.6	4.8	0.4
2023-10-09	36.4	23	29.7	73	46	60	0	8	5.4	0.3
2023-10-10	36	22.5	29.3	70	48	59	0	8.4	5	0.4
2023-10-11	36	20.6	28.3	83	46	65	0	8.6	5.4	0.3
2023-10-12	34.5	16.5	25.5	85	36	61	0	9	4.6	0.3
2023-10-13	34.5	19	26.8	91	43	67	0	8.4	4	0.2
2023-10-14	36.5	20.2	28.4	87	46	67	0	7.7	4.2	0.3
2023-10-15	35.2	19.8	27.5	84	51	68	0	8.1	4.5	0.5
2023-10-16	35.2	20.8	28	83	63	73	0	6.3	4.1	0.1
2023-10-17	28	17.4	22.7	91	68	80	0	3.2	3.8	0.8
2023-10-18	25.5	17.6	21.6	87	52	70	0	0.6	2.4	0.1
2023-10-19	30.2	18.4	24.3	91	51	71	0	9	3.8	0.4
2023-10-20	30	18	23.1	81	44	65	0	9.4	3.8	0.3
2023-10-21	31	17.1	24.1	87	47	67	0	8.8	3.6	0.2
2023-10-22	31.5	15.2	23.4	86	52	69	0	7.9	3.6	0.2
2023-10-23	30.5	16	23.3	83	46	65	0	4.9	3.2	0.1
2023-10-24	31	15.8	23.4	80	41	61	0	7.8	3	0.3
2023-10-25	32	14.6	23.3	86	53	70	0	8.6	3.2	0.3
2023-10-26	30.8	15.2	23	84	41	63	0	7.8	3.1	3.1
2023-10-27	31.8	14.9	22.8	88	47	68	0	8.2	3.2	2.6
2023-10-28	31.4	13.6	22.6	90	44	67	0	8.6	3.3	1.5
2023-10-29	32.6	13.7	23.2	88	42	65	0	5.6	3	1.4
2023-10-30	32.8	15	23.9	80	41	61	0	7	3	1.4
2023-10-31	33.8	17	25.4	90	48	69	0	5.7	3	1.6
total	1026.4	560.5	791.1	2592	1435	2024	0	240.7	124.9	20.9
mean	33.1097	18.0806	25.5194	83.6129	46.2903	65.2903	0	7.76452	4.02903	0.674194
Date	Tmax	Tmin	Tmean	RH(M)	RH(E)	Rhmean	Rainfall	Sunshine	EP	AWS
	°C	°C	°C	%	%	%	mm	hours	mm	Kmph
2023-11-01	32	16.4	24.2	88	45	67	0	0	2.2	1.4
2023-11-02	31	15.8	23.4	88	64	75	0	3	2	1.3
2023-11-03	29.2	16.8	23	90	57	74	0	0	2	1
2023-11-04	30	16.5	23.3	96	59	78	0	0	1.7	1.1
2023-11-05	29	16	22.5	94	64	79	0	0	1.5	0.9
2023-11-06	30	13	21.5	87	47	67	0	0	1.8	1.1
2023-11-07	31.5	14	22.8	89	41	64	0	0	1.6	0.9
2023-11-08	31	14.8	22.9	92	59	76	0	0	1.7	1.3
2023-11-09	30	15.6	22.8	90	49	70	0	0	1.7	0.9
2023-11-10	30.2	17.5	23.9	88	82	85	3	0	1.7	3
2023-11-11	23.5	13.5	18.5	93	54	74	4.4	0	1.2	2.7
2023-11-12	25.6	13.2	19.4	85	60	73	0	6.9	2	3.8
2023-11-13	27	12	19.5	87	49	68	0	8	1.8	2.9
2023-11-14	26.8	11.5	19.2	88	57	73	0	2	1.8	1
2023-11-15	25.4	10.2	17.8	90	48	69	0	1.3	1.3	1.3
2023-11-16	26.4	10.5	18.5	88	55	72	0	4.9	1.7	1.9
2023-11-17	27.8	12	19.9	89	57	73	0	0	1.2	0.7
2023-11-18	27.8	12	19.9	82	63	73	0	2.6	1.6	1.5
2023-11-19	27.4	12.2	19.8	95	42	79	0	0	1.4	1.7
2023-11-20	26.4	11.2	18.8	93	45	69	0	0	1.4	0.7
2023-11-21	27	12	19.5	93	50	72	0	0	1.5	1.3
2023-11-22	26	12.2	19.1	82	47	65	0	1.8	1.6	3.4
2023-11-23	25.5	8.2	16.9	86	48	67	0	4.5	1.3	3
2023-11-24	26	9.5	17.8	88	59	74	0	3.4	1.8	1
2023-11-25	26.2	10	18.1	90	49	70	0	0.2	1.5	1.2
2023-11-26	26	9.8	17.9	90	54	71	0	1.5	1.5	1.3
2023-11-27	25.5	11.4	18.6	88	56	72	0	1.4	1.7	1.6
2023-11-28	25	13.4	19.2	82	74	78	4	0	1.2	2.7
2023-11-29	21	11.6	16.3	93	66	80	1	0	1.4	1.1
2023-11-30	25.2	12.6	18.9	98	67	83	0	0	1.5	1
total	821.4	385.4	603.9	2682	1667	2190	12.4	41.5	48.3	48.7
mean	27.38	12.8467	20.13	89.4	55.5667	73	0.413333	1.38333	1.61	1.62333
Date	Tmax	Tmin	Tmean	RH(M)	RH(E)	Rhmean	Rainfall	Sunshine	EP	AWS
	°C	°C	°C	%	%	%	mm	hours	mm	Kmph
2023-12-01	24	13.5	18.8	89	63	76	0	0	1.6	1.9
2023-12-02	24.7	12.1	18.1	89	74	82	0	0	1.5	1.2
2023-12-03	23.5	9.5	16.5	90	56	73	0	0	1.3	1.5
2023-12-04	25.3	9.2	17.3	84	56	70	0	4.9	1.8	1.7
2023-12-05	23.4	10.4	16.9	90	48	68	0	0.7	1.6	1.8
2023-12-06	24	8.2	16.1	95	45	70	0	7.1	2	1.6
2023-12-07	26	9	17.5	90	28	59	0	7.2	1.9	2.8
2023-12-08	25.2	4.5	14.9	89	34	62	0	5.9	2.2	2.2
2023-12-09	24.7	6.5	15.6	86	44	65	0	6.8	1.8	2.6
2023-12-10	24.3	7.2	15.8	92	39	66	0	7.2	2.2	2.6
2023-12-11	22.5	5.4	14	91	40	66	0	7.2	2.1	3.7
2023-12-12	24.3	5.8	15.1	91	47	69	0	7.1	2.4	1.5
2023-12-13	25.2	5.8	15.5	94	41	68	0	5	2.4	1.2
2023-12-14	23.9	4.8	14.4	91	35	63	0	5.8	2	1.5
2023-12-15	23	3.9	14.4	94	34	64	0	7.2	0.21	3.1
2023-12-16	24.4	4.4	14.4	94	33	64	0	7.3	2.2	1.5
2023-12-17	23.6	4.2	13.9	88	36	62	0	6.2	2.3	1.5
2023-12-18	23.5	5.6	14.6	86	50	68	0	4.6	2.4	2.5
2023-12-19	21.4	8	14.5	75	29	52	0	6.4	2.2	5.5
2023-12-20	22.2	5	13.6	91	42	67	0	7.6	2.4	3.9
2023-12-21	21.2	4.9	13.1	85	49	67	0	4.7	2.3	2.5
2023-12-22	22	4.5	13.3	91	43	67	0	5	2	2
2023-12-23	23	8.4	15.9	92	54	73	0	1.8	2	1.5
2023-12-24	23.3	6.9	15.1	91	40	66	0	1.5	1.9	1.4
2023-12-25	24	5.3	14.7	88	47	68	0	2.3	1.7	1.1
2023-12-26	22.6	5.4	14	91	53	72	0	5.7	2	2.5
2023-12-27	22.2	6.6	14.4	95	74	85	0	3.4	2.1	1.8
2023-12-28	20.7	10.4	15.6	93	61	78	0	0.2	1.6	4.3
2023-12-29	19.4	8.8	14.1	88	69	79	0	3.7	1.5	1.9
2023-12-30	20.3	12.2	16.3	90	75	83	0	0	1.3	2.5
2023-12-31	19.1	11.9	15.5	75	73	82	0	0	1.2	3.2
total	716.9	228.3	473.9	2768	1512	2154	0	132.5	58.11	70.5
mean	23.1258	7.36452	15.2871	89.2903	48.7742	69.4839	0	4.27419	1.87452	2.27419

## Sheet: 2024
				WAAS	Unit	Delhi
		DIVISION OF AGRICULTURAL PHYSICS
		INDIAN AGRICULTURAL RESEARCH INSTITUTE
			NEW DELHI -110 012
	Daily weather data from			2024-01-01	to	2024-12-31
Date	Tmax	Tmin	Tmean	RH(M)	RH(E)	Rhmean	Rainfall	Sunshine	EP	AWS
	°C	°C	°C	%	%	%	mm	hours	mm	Kmph
2024-01-01	19	7	13.5	87	78	83	0	0	1.5	1.8
2024-01-02	16	8.4	12.2	87	61	74	0	0	1.8	3.9
2024-01-03	16	8	12	94	73	84	0	3.5	1.7	2.9
2024-01-04	14	7	10.5	92	83	88	0	0	1.2	3.2
2024-01-05	12	10	11	90	88	89	0	0	1	3.9
2024-01-06	14.5	8	11.3	90	68	79	0	0	1.2	3.2
2024-01-07	14	8	11	85	73	79	0	0	1.2	1.6
2024-01-08	16	8	12	90	73	82	0	0	1.2	2.6
2024-01-09	16.5	8	12.3	90	79	85	0	0	1.4	2.6
2024-01-10	14	8	11	94	74	84	0	0	9	7.5
2024-01-11	14	7	10.5	86	61	74	0	0.4	1.3	6.3
2024-01-12	16.5	6	11.3	85	58	74	0	4.6	1.7	2.8
2024-01-13	17.5	5.1	11.3	100	78	89	0	5	1.5	0.9
2024-01-14	15.8	4.4	10.1	94	55	75	0	0	1.1	1.8
2024-01-15	18.5	4.8	11.7	97	61	79	0	4.8	2	0.9
2024-01-16	17.9			97	59	78	0	7.1	1.8	1.8
2024-01-17	18			94	54	74	0	3.8	1.9	3.6
2024-01-18	17.9			100	60	80	0	5	1.7	1.9
2024-01-19	19.7			97	59	78	0	2.3	1.8	1
2024-01-20	19.8			91	58	75	0	0	1.6	2
2024-01-21	17.2			94	73	84	0	0	1.6	0.9
2024-01-22	14			91	59	75	0	2.2	1.4	3.8
2024-01-23	17.4			97	63	80	0	1.1	1.7	1.6
2024-01-24	18.3			94	67	81	0	0	1.8	1.8
2024-01-25	16.9			94	64	79	0	0	1.5	1.5
2024-01-26	17.3			88	50	69	0	2.4	1.6	1.1
2024-01-27	21			86	33	60	0	1.3	1.9	0.5
2024-01-28	22.2			88	65	77	0	7.3	2	3
2024-01-29	17.5			84	61	73	0	0	1.6	2.7
2024-01-30	22.5			97	73	85	0	2.1	1.7	1.3
2024-01-31	18.6			95	93	94	0	0	1.5	0.9
total	530.5	107.7	171.7	2848	2054	2460	0	52.9	55.9	75.3
mean	17.1129	7.18	11.4467	91.871	66.2581	79.3548	0	1.70645	1.80323	2.42903
Date	Tmax	Tmin	Tmean	RH(M)	RH(E)	Rhmean	Rainfall	Sunshine	EP	AWS
	°C	°C	°C	%	%	%	mm	hours	mm	Kmph
2024-02-01	17			98	76	87	20.6	0	1.4	4.3
2024-02-02	18			95	91	93	1.6	0	1.3	3.8
2024-02-03	17.2	6	11.6	87	56	72	0	2.5	1.5	3.9
2024-02-04	21	12.2	16.6	93	79	86	2.4	2.4	1.2	1.7
2024-02-05	21	13	17	93	73	83	0	3.5	1.8	3.5
2024-02-06	20	6.8	13.4	94	44	69	0	3.5	1.8	3.5
2024-02-07	19.5	6.5	13	87	50	69	0	8.2	2.2	3.7
2024-02-08	19.2	8.5	13.9	76	35	56	0	6.5	2.3	9.8
2024-02-09	20.5	6.5	13.5	89	47	68	0	8.6	2.4	8.3
2024-02-10	22.2	3.5	12.9	88	39	64	0	9.4	2.8	2.1
2024-02-11	23.1	5.3	14.2	86	45	66	0	6.6	3	0.7
2024-02-12	24.5	5.1	14.8	91	55	73	0	6.4	2.9	1.1
2024-02-13	21.6	6.8	14.2	87	57	72	0	1.6	2.3	1.1
2024-02-14	21.5	7.6	14.6	89	46	68	0	0.4	1.9	0.4
2024-02-15	23.9	6.5	15.2	97	37	67	0	6.2	2.4	1.7
2024-02-16	24.2	5.4	14.8	91	38	65	0	7.7	3	2.3
2024-02-17	25.7	4.9	15.3	88	36	62	0	8.8	3	1.6
2024-02-18	24.2	6.6	15.4	86	32	59	0	8.6	3.1	2.2
2024-02-19	28.6	11.7	20.2	74	47	61	0	7	2.9	3.8
2024-02-20	26.5	15.1	20.8	96	56	76	3.4	7	2.2	8.8
2024-02-21	26.1	12.7	19.4	91	58	75	0	1.2	2.1	2.3
2024-02-22	25	10.2	17.6	86	38	62	0	7.5	2.8	4.4
2024-02-23	24.5	8.5	16.5	83	36	60	0	8.9	3	3.5
2024-02-24	23.2	7.1	15.2	85	35	60	0	8.7	3.2	3.3
2024-02-25	25.4	8	16.7	86	40	63	0	5.2	3.1	1.3
2024-02-26	25	7.8	16.4	88	39	64	0	5.7	2.9	2.4
2024-02-27	25	11.8	18.4	80	37	59	0.8	2	1.8	1.7
2024-02-28	23	10	16.5	77	37	57	0	6	2.8	3.4
2024-02-29	23.6	10.8	17.2	76	42	59	0	9.7	3.4	4.7
total	660.2	224.9	425.3	2537	1401	1975	28.8	159.8	70.5	95.3
mean	22.7655	8.32963	15.7519	87.4828	48.3103	68.1034	0.993103	5.51034	2.43103	3.28621
	Tmax	Tmin	Tmean	RH(M)	RH(E)	Rhmean	Rainfall	Sunshine	EP	AWS
Date	°C	°C	°C	%	%	%	mm	hours	mm	Kmph
2024-03-01	26.2	10	18.1	90	46	68	0	10	3.5	2.9
2024-03-02	28	17	22.5	81	60	71	0	4.4	3	3.8
2024-03-03	24	12.5	18.3	87	52	70	11.2	2.5	1.3	10.8
2024-03-04	24	9	16.5	77	45	61	0	5.7	2.2	3.9
2024-03-05	24	9.2	16.6	62	38	50	0	9.3	4.6	4.2
2024-03-06	22	8.4	15.2	87	47	67	0	8.3	3.7	6.3
2024-03-07	22.2	7.3	14.8	80	37	59	0	6.1	3.4	3
2024-03-08	24.9	8.9	16.9	83	46	65	0	8.7	3.5	3.6
2024-03-09	26.7	11.6	19.2	76	41	59	0	9.3	4.2	4.2
2024-03-10	25.8	11.1	18.5	79	39	59	0	9.1	4.4	3.8
2024-03-11	27	12.4	19.7	72	32	52	0	6	4.1	1.9
2024-03-12	30.5	12.6	21.6	74	33	54	0	8.7	4.4	2.6
2024-03-13	29.4	11.8	20.6	8.4	30	57	0	8.8	4.3	3.3
2024-03-14	30.9	13	22	73	38	56	0	6.8	4.5	2.3
2024-03-15	29.5	14.2	21.9	77	39	58	0	9.2	4.7	5.3
2024-03-16	28.2	12	20.1	75	34	55	0	9.7	4.8	4.6
2024-03-17	29.4	12.8	21.1	79	36	58	0	7.5	4.3	1.9
2024-03-18	30	11.2	20.6	78	31	55	0	9.7	4.8	4.6
2024-03-19	29.9	10.5	20.2	84	32	58	0	9.3	4.3	2.3
2024-03-20	30.4	12.6	21.5	82	29	56	0	9.2	4.8	1.9
2024-03-21	33.1	16.2	24.7	79	46	63	0	9.1	5	3.2
2024-03-22	28.8	18.1	23.5	87	49	68	0	7.9	4.8	3.9
2024-03-23	32.9	15.6	24.3	84	35	60	0	7.4	4.9	1.8
2024-03-24	32.6	10.8	21.7	75	41	58	0	9.2	5.1	3.8
2024-03-25	29	10.7	19.9	84	36	60	0	0.2	4.8	4.8
2024-03-26	32.2	8	20.1	87	30	59	0	9.6	4.8	3.7
2024-03-27	33.4	15	24.2	72	35	54	0	6.1	4.6	2.8
2024-03-28	35.4	20	27.7	67	31	49	0	6.1	5	2.8
2024-03-29	36.2	19.6	27.9	63	30	47	0	6.2	4.9	1.5
2024-03-30	36	20.6	28.3	71	33	52	0	7.5	5	2.6
2024-03-31	36.5	21	28.8	67	30	49	0	6.8	5.3	2.4
total	909.1	403.7	657	2340.4	1181	1807	11.2	234.4	133	110.5
mean	29.3258	13.0226	21.1935	75.4968	38.0968	58.2903	0.36129	7.56129	4.29032	3.56452
	Tmax	Tmin	Tmean	RH(M)	RH(E)	Rhmean	Rainfall	Sunshine	EP	AWS
Date	°C	°C	°C	%	%	%	mm	hours	mm	Kmph
2024-04-01	35.6	18.4	27	82	28	55	0	8.6	4.8	6.9
2024-04-02	30.6	15.6	23.1	66	21	44	0	5.7	3.8	5.8
2024-04-03	32.6	13.2	22.9	78	29	54	0	8.8	4	4.5
2024-04-04	38	20	29	80	26	53	0	10	4.2	2.1
2024-04-05	36.2	19.8	28	61	20	39	0	9	4.4	3.1
2024-04-06	35.5	19.6	27.6	63	25	44	0	7.9	4.7	5.8
2024-04-07	34.8	13.6	24.2	67	19	22	0	9.2	5.2	4.2
2024-04-08	35.2	15.5	25.4	65	24	45	0	9.9	5.6	3.6
2024-04-09	37	15.5	26.3	61	26	44	0	10.3	5.8	3.5
2024-04-10	37.6	15.8	26.7	61	19	40	0	9.3	5.4	1.9
2024-04-11	37.5	17	27.3	79	22	51	0	9.3	5.4	1.4
2024-04-12	38	18.4	28.2	75	38	52	0	6.3	4.4	1.9
2024-04-13	38.7	22	30.4	76	39	58	0	7.9	5.1	1
2024-04-14	37	19.8	28.4	84	37	61	8.4	5.1	4.2	5.9
2024-04-15	34.8	21.2	28	79	44	62	1.2	0.5	4.6	1.2
2024-04-16	33.9	21.6	27.8	64	33	49	0	1.8	4.2	1.4
2024-04-17	36.2	21.5	28.9	69	34	52	0	9.6	4.3	4.6
2024-04-18	35.5	20.8	27.8	67	31	49	0	10.7	4.9	7.7
2024-04-19	39	22.2	30.6	72	37	55	0	9	5.1	3.2
2024-04-20	39.4	23.3	31.4	63	39	51	0	9.1	5.5	2.7
2024-04-21	37.9	23.6	30.8	65	35	50	0	8.6	5.8	2.7
2024-04-22	37.5	21.4	29.5	78	33	56	4.4	9.8	5.5	6.2
2024-04-23	37.4	21.3	29.4	82	36	59	0	9.1	6.2	2.2
2024-04-24	35.8	18.1	27	83	29	56	1	9.3	5.9	3.2
2024-04-25	37.7	18	27.9	72	26	49	0	10.7	7.1	2
2024-04-26	39.5	20	29.8	74	29	52	0	10.9	7	3.4
2024-04-27	40.4	22.2	31.3	76	33	55	0.7	7.6	6.2	2.6
2024-04-28	38.6	20.8	29.7	70	28	49	0	6.8	5.8	2.3
2024-04-29	38.4	21.6	30	86	27	57	0	5.4	4.6	1.7
2024-04-30	38	21.8	29.9	76	29	51	0	7	6	3.7
total	1104.3	583.6	844.3	2174	896	1514	15.7	243.2	155.7	102.4
mean	36.81	19.4533	28.1433	72.4667	29.8667	50.4667	0.523333	8.10667	5.19	3.41333
	Tmax	Tmin	Tmean	RH(M)	RH(E)	Rhmean	Rainfall	Sunshine	EP	AWS
Date	°C	°C	°C	%	%	%	mm	hours	mm	Kmph
2024-05-01
2024-05-02
2024-05-03
2024-05-04
2024-05-05
2024-05-06
2024-05-07
2024-05-08
2024-05-09
2024-05-10
2024-05-11
2024-05-12
2024-05-13
2024-05-14
2024-05-15
2024-05-16
2024-05-17
2024-05-18
2024-05-19
2024-05-20
2024-05-21
2024-05-22
2024-05-23
2024-05-24
2024-05-25
2024-05-26
2024-05-27
2024-05-28
2024-05-29
2024-05-30
2024-05-31
total
mean
	Tmax	Tmin	Tmean	RH(M)	RH(E)	Rhmean	Rainfall	Sunshine	EP	AWS
Date	°C	°C	°C	%	%	%	mm	hours	mm	Kmph
2024-06-01
2024-06-02
2024-06-03
2024-06-04
2024-06-05
2024-06-06
2024-06-07
2024-06-08
2024-06-09
2024-06-10
2024-06-11
2024-06-12
2024-06-13
2024-06-14
2024-06-15
2024-06-16
2024-06-17
2024-06-18
2024-06-19
2024-06-20
2024-06-21
2024-06-22
2024-06-23
2024-06-24
2024-06-25
2024-06-26
2024-06-27
2024-06-28
2024-06-29
2024-06-30
total
mean
	Tmax	Tmin	Tmean	RH(M)	RH(E)	Rhmean	Rainfall	Sunshine	EP	AWS
Date	°C	°C	°C	%	%	%	mm	hours	mm	Kmph
2024-07-01
2024-07-02
2024-07-03
2024-07-04
2024-07-05
2024-07-06
2024-07-07
2024-07-08
2024-07-09
2024-07-10
2024-07-11
2024-07-12
2024-07-13
2024-07-14
2024-07-15
2024-07-16
2024-07-17
2024-07-18
2024-07-19
2024-07-20
2024-07-21
2024-07-22
2024-07-23
2024-07-24
2024-07-25
2024-07-26
2024-07-27
2024-07-28
2024-07-29
2024-07-30
2024-07-31
total
mean
	Tmax	Tmin	Tmean	RH(M)	RH(E)	Rhmean	Rainfall	Sunshine	EP	AWS
Date	°C	°C	°C	%	%	%	mm	hours	mm	Kmph
2024-08-01
2024-08-02
2024-08-03
2024-08-04
2024-08-05
2024-08-06
2024-08-07
2024-08-08
2024-08-09
2024-08-10
2024-08-11
2024-08-12
2024-08-13
2024-08-14
2024-08-15
2024-08-16
2024-08-17
2024-08-18
2024-08-19
2024-08-20
2024-08-21
2024-08-22
2024-08-23
2024-08-24
2024-08-25
2024-08-26
2024-08-27
2024-08-28
2024-08-29
2024-08-30
2024-08-31
total
mean
Date	Tmax	Tmin	Tmean	RH(M)	RH(E)	Rhmean	Rainfall	Sunshine	EP	AWS
	°C	°C	°C	%	%	%	mm	hours	mm	Kmph
2024-09-01
2024-09-02
2024-09-03
2024-09-04
2024-09-05
2024-09-06
2024-09-07
2024-09-08
2024-09-09
2024-09-10
2024-09-11
2024-09-12
2024-09-13
2024-09-14
2024-09-15
2024-09-16
2024-09-17
2024-09-18
2024-09-19
2024-09-20
2024-09-21
2024-09-22
2024-09-23
2024-09-24
2024-09-25
2024-09-26
2024-09-27
2024-09-28
2024-09-29
2024-09-30
total
mean
Date	Tmax	Tmin	Tmean	RH(M)	RH(E)	Rhmean	Rainfall	Sunshine	EP	AWS
	°C	°C	°C	%	%	%	mm	hours	mm	Kmph
2024-10-01
2024-10-02
2024-10-03
2024-10-04
2024-10-05
2024-10-06
2024-10-07
2024-10-08
2024-10-09
2024-10-10
2024-10-11
2024-10-12
2024-10-13
2024-10-14
2024-10-15
2024-10-16
2024-10-17
2024-10-18
2024-10-19
2024-10-20
2024-10-21
2024-10-22
2024-10-23
2024-10-24
2024-10-25
2024-10-26
2024-10-27
2024-10-28
2024-10-29
2024-10-30
2024-10-31
total
mean
Date	Tmax	Tmin	Tmean	RH(M)	RH(E)	Rhmean	Rainfall	Sunshine	EP	AWS
	°C	°C	°C	%	%	%	mm	hours	mm	Kmph
2024-11-01
2024-11-02
2024-11-03
2024-11-04
2024-11-05
2024-11-06
2024-11-07
2024-11-08
2024-11-09
2024-11-10
2024-11-11
2024-11-12
2024-11-13
2024-11-14
2024-11-15
2024-11-16
2024-11-17
2024-11-18
2024-11-19
2024-11-20
2024-11-21
2024-11-22
2024-11-23
2024-11-24
2024-11-25
2024-11-26
2024-11-27
2024-11-28
2024-11-29
2024-11-30
total
mean
Date	Tmax	Tmin	Tmean	RH(M)	RH(E)	Rhmean	Rainfall	Sunshine	EP	AWS
	°C	°C	°C	%	%	%	mm	hours	mm	Kmph
2024-12-01
2024-12-02
2024-12-03
2024-12-04
2024-12-05
2024-12-06
2024-12-07
2024-12-08
2024-12-09
2024-12-10
2024-12-11
2024-12-12
2024-12-13
2024-12-14
2024-12-15
2024-12-16
2024-12-17
2024-12-18
2024-12-19
2024-12-20
2024-12-21
2024-12-22
2024-12-23
2024-12-24
2024-12-25
2024-12-26
2024-12-27
2024-12-28
2024-12-29
2024-12-30
2024-12-31
total
mean

## Sheet: Sheet1
Date	Tmax	Tmin	Tmean	RH(M)	RH(E)	Rhmean	Rainfall	Sunshine	EP	AWS
	°C	°C	°C	%	%	%	mm	hours	mm	Kmph
2023-11-01	32	16.4	24.2	88	45	67	0	0	2.2	1.4
2023-11-02	31	15.8	23.4	88	64	75	0	3	2	1.3
2023-11-03	29.2	16.8	23	90	57	74	0	0	2	1
2023-11-04	30	16.5	23.3	96	59	78	0	0	1.7	1.1
2023-11-05	29	16	22.5	94	64	79	0	0	1.5	0.9
2023-11-06	30	13	21.5	87	47	67	0	0	1.8	1.1
2023-11-07	31.5	14	22.8	89	41	64	0	0	1.6	0.9
2023-11-08	31	14.8	22.9	92	59	76	0	0	1.7	1.3
2023-11-09	30	15.6	22.8	90	49	70	0	0	1.7	0.9
2023-11-10	30.2	17.5	23.9	88	82	85	3	0	1.7	3
2023-11-11	23.5	13.5	18.5	93	54	74	4.4	0	1.2	2.7
2023-11-12	25.6	13.2	19.4	85	60	73	0	6.9	2	3.8
2023-11-13	27	12	19.5	87	49	68	0	8	1.8	2.9
2023-11-14	26.8	11.5	19.2	88	57	73	0	2	1.8	1
2023-11-15	25.4	10.2	17.8	90	48	69	0	1.3	1.3	1.3
2023-11-16	26.4	10.5	18.5	88	55	72	0	4.9	1.7	1.9
2023-11-17	27.8	12	19.9	89	57	73	0	0	1.2	0.7
2023-11-18	27.8	12	19.9	82	63	73	0	2.6	1.6	1.5
2023-11-19	27.4	12.2	19.8	95	42	79	0	0	1.4	1.7
2023-11-20	26.4	11.2	18.8	93	45	69	0	0	1.4	0.7
2023-11-21	27	12	19.5	93	50	72	0	0	1.5	1.3
2023-11-22	26	12.2	19.1	82	47	65	0	1.8	1.6	3.4
2023-11-23	25.5	8.2	16.9	86	48	67	0	4.5	1.3	3
2023-11-24	26	9.5	17.8	88	59	74	0	3.4	1.8	1
2023-11-25	26.2	10	18.1	90	49	70	0	0.2	1.5	1.2
2023-11-26	26	9.8	17.9	90	54	71	0	1.5	1.5	1.3
2023-11-27	25.5	11.4	18.6	88	56	72	0	1.4	1.7	1.6
2023-11-28	25	13.4	19.2	82	74	78	4	0	1.2	2.7
2023-11-29	21	11.6	16.3	93	66	80	1	0	1.4	1.1
2023-11-30	25.2	12.6	18.9	98	67	83	0	0	1.5	1
total	821.4	385.4	603.9	2682	1667	2190	12.4	41.5	48.3	48.7
mean	27.38	12.8467	20.13	89.4	55.5667	73	0.413333	1.38333	1.61	1.62333
Date	Tmax	Tmin	Tmean	RH(M)	RH(E)	Rhmean	Rainfall	Sunshine	EP	AWS
	°C	°C	°C	%	%	%	mm	hours	mm	Kmph
2023-12-01	24	13.5	18.8	89	63	76	0	0	1.6	1.9
2023-12-02	24.7	12.1	18.1	89	74	82	0	0	1.5	1.2
2023-12-03	23.5	9.5	16.5	90	56	73	0	0	1.3	1.5
2023-12-04	25.3	9.2	17.3	84	56	70	0	4.9	1.8	1.7
2023-12-05	23.4	10.4	16.9	90	48	68	0	0.7	1.6	1.8
2023-12-06	24	8.2	16.1	95	45	70	0	7.1	2	1.6
2023-12-07	26	9	17.5	90	28	59	0	7.2	1.9	2.8
2023-12-08	25.2	4.5	14.9	89	34	62	0	5.9	2.2	2.2
2023-12-09	24.7	6.5	15.6	86	44	65	0	6.8	1.8	2.6
2023-12-10	24.3	7.2	15.8	92	39	66	0	7.2	2.2	2.6
2023-12-11	22.5	5.4	14	91	40	66	0	7.2	2.1	3.7
2023-12-12	24.3	5.8	15.1	91	47	69	0	7.1	2.4	1.5
2023-12-13	25.2	5.8	15.5	94	41	68	0	5	2.4	1.2
2023-12-14	23.9	4.8	14.4	91	35	63	0	5.8	2	1.5
2023-12-15	23	3.9	14.4	94	34	64	0	7.2	0.21	3.1
2023-12-16	24.4	4.4	14.4	94	33	64	0	7.3	2.2	1.5
2023-12-17	23.6	4.2	13.9	88	36	62	0	6.2	2.3	1.5
2023-12-18	23.5	5.6	14.6	86	50	68	0	4.6	2.4	2.5
2023-12-19	21.4	8	14.5	75	29	52	0	6.4	2.2	5.5
2023-12-20	22.2	5	13.6	91	42	67	0	7.6	2.4	3.9
2023-12-21	21.2	4.9	13.1	85	49	67	0	4.7	2.3	2.5
2023-12-22	22	4.5	13.3	91	43	67	0	5	2	2
2023-12-23	23	8.4	15.9	92	54	73	0	1.8	2	1.5
2023-12-24	23.3	6.9	15.1	91	40	66	0	1.5	1.9	1.4
2023-12-25	24	5.3	14.7	88	47	68	0	2.3	1.7	1.1
2023-12-26	22.6	5.4	14	91	53	72	0	5.7	2	2.5
2023-12-27	22.2	6.6	14.4	95	74	85	0	3.4	2.1	1.8
2023-12-28	20.7	10.4	15.6	93	61	78	0	0.2	1.6	4.3
2023-12-29	19.4	8.8	14.1	88	69	79	0	3.7	1.5	1.9
2023-12-30	20.3	12.2	16.3	90	75	83	0	0	1.3	2.5
2023-12-31	19.1	11.9	15.5	75	73	82	0	0	1.2	3.2
total	716.9	228.3	473.9	2768	1512	2154	0	132.5	58.11	70.5
mean	23.1258	7.36452	15.2871	89.2903	48.7742	69.4839	0	4.27419	1.87452	2.27419

## Sheet: WD
	Weather Data
Date	Weather_Parameter	Value
2023-11-01	Max	32
2023-11-02	Max	31
2023-11-03	Max	29.2
2023-11-04	Max	30
2023-11-05	Max	29
2023-11-06	Max	30
2023-11-07	Max	31.5
2023-11-08	Max	31
2023-11-09	Max	30
2023-11-10	Max	30.2
2023-11-11	Max	23.5
2023-11-12	Max	25.6
2023-11-13	Max	27
2023-11-14	Max	26.8
2023-11-15	Max	25.4
2023-11-16	Max	26.4
2023-11-17	Max	27.8
2023-11-18	Max	27.8
2023-11-19	Max	27.4
2023-11-20	Max	26.4
2023-11-21	Max	27
2023-11-22	Max	26
2023-11-23	Max	25.5
2023-11-24	Max	26
2023-11-25	Max	26.2
2023-11-26	Max	26
2023-11-27	Max	25.5
2023-11-28	Max	25
2023-11-29	Max	21
2023-11-30	Max	25.2
2023-12-01	Max	24
2023-12-02	Max	24.7
2023-12-03	Max	23.5
2023-12-04	Max	25.3
2023-12-05	Max	23.4
2023-12-06	Max	24
2023-12-07	Max	26
2023-12-08	Max	25.2
2023-12-09	Max	24.7
2023-12-10	Max	24.3
2023-12-11	Max	22.5
2023-12-12	Max	24.3
2023-12-13	Max	25.2
2023-12-14	Max	23.9
2023-12-15	Max	23
2023-12-16	Max	24.4
2023-12-17	Max	23.6
2023-12-18	Max	23.5
2023-12-19	Max	21.4
2023-12-20	Max	22.2
2023-12-21	Max	21.2
2023-12-22	Max	22
2023-12-23	Max	23
2023-12-24	Max	23.3
2023-12-25	Max	24
2023-12-26	Max	22.6
2023-12-27	Max	22.2
2023-12-28	Max	20.7
2023-12-29	Max	19.4
2023-12-30	Max	20.3
2023-12-31	Max	19.1
2024-01-01	Max	19
2024-01-02	Max	16
2024-01-03	Max	16
2024-01-04	Max	14
2024-01-05	Max	12
2024-01-06	Max	14.5
2024-01-07	Max	14
2024-01-08	Max	16
2024-01-09	Max	16.5
2024-01-10	Max	14
2024-01-11	Max	14
2024-01-12	Max	16.5
2024-01-13	Max	17.5
2024-01-14	Max	15.8
2024-01-15	Max	18.5
2024-01-16	Max	17.9
2024-01-17	Max	18
2024-01-18	Max	17.9
2024-01-19	Max	19.7
2024-01-20	Max	19.8
2024-01-21	Max	17.2
2024-01-22	Max	14
2024-01-23	Max	17.4
2024-01-24	Max	18.3
2024-01-25	Max	16.9
2024-01-26	Max	17.3
2024-01-27	Max	21
2024-01-28	Max	22.2
2024-01-29	Max	17.5
2024-01-30	Max	22.5
2024-01-31	Max	18.6
2024-02-01	Max	17
2024-02-02	Max	18
2024-02-03	Max	17.2
2024-02-04	Max	21
2024-02-05	Max	21
2024-02-06	Max	20
2024-02-07	Max	19.5
2024-02-08	Max	19.2
2024-02-09	Max	20.5
2024-02-10	Max	22.2
2024-02-11	Max	23.1
2024-02-12	Max	24.5
2024-02-13	Max	21.6
2024-02-14	Max	21.5
2024-02-15	Max	23.9
2024-02-16	Max	24.2
2024-02-17	Max	25.7
2024-02-18	Max	24.2
2024-02-19	Max	28.6
2024-02-20	Max	26.5
2024-02-21	Max	26.1
2024-02-22	Max	25
2024-02-23	Max	24.5
2024-02-24	Max	23.2
2024-02-25	Max	25.4
2024-02-26	Max	25
2024-02-27	Max	25
2024-02-28	Max	23
2024-02-29	Max	23.6
2024-03-01	Max	26.2
2024-03-02	Max	28
2024-03-03	Max	24
2024-03-04	Max	24
2024-03-05	Max	24
2024-03-06	Max	22
2024-03-07	Max	22.2
2024-03-08	Max	24.9
2024-03-09	Max	26.7
2024-03-10	Max	25.8
2024-03-11	Max	27
2024-03-12	Max	30.5
2024-03-13	Max	29.4
2024-03-14	Max	30.9
2024-03-15	Max	29.5
2024-03-16	Max	28.2
2024-03-17	Max	29.4
2024-03-18	Max	30
2024-03-19	Max	29.9
2024-03-20	Max	30.4
2024-03-21	Max	33.1
2024-03-22	Max	28.8
2024-03-23	Max	32.9
2024-03-24	Max	32.6
2024-03-25	Max	29
2024-03-26	Max	32.2
2024-03-27	Max	33.4
2024-03-28	Max	35.4
2024-03-29	Max	36.2
2024-03-30	Max	36
2024-03-31	Max	36.5
2024-04-01	Max	35.6
2024-04-02	Max	30.6
2024-04-03	Max	32.6
2024-04-04	Max	38
2024-04-05	Max	36.2
2024-04-06	Max	35.5
2024-04-07	Max	34.8
2024-04-08	Max	35.2
2024-04-09	Max	37
2024-04-10	Max	37.6
2024-04-11	Max	37.5
2024-04-12	Max	38
2024-04-13	Max	38.7
2024-04-14	Max	37
2024-04-15	Max	34.8
2024-04-16	Max	33.9
2024-04-17	Max	36.2
2024-04-18	Max	35.5
2024-04-19	Max	39
2024-04-20	Max	39.4
2024-04-21	Max	37.9
2024-04-22	Max	37.5
2024-04-23	Max	37.4
2024-04-24	Max	35.8
2024-04-25	Max	37.7
2024-04-26	Max	39.5
2024-04-27	Max	40.4
2024-04-28	Max	38.6
2024-04-29	Max	38.4
2024-04-30	Max	38
2023-11-01	Min	16.4
2023-11-02	Min	15.8
2023-11-03	Min	16.8
2023-11-04	Min	16.5
2023-11-05	Min	16
2023-11-06	Min	13
2023-11-07	Min	14
2023-11-08	Min	14.8
2023-11-09	Min	15.6
2023-11-10	Min	17.5
2023-11-11	Min	13.5
2023-11-12	Min	13.2
2023-11-13	Min	12
2023-11-14	Min	11.5
2023-11-15	Min	10.2
2023-11-16	Min	10.5
2023-11-17	Min	12
2023-11-18	Min	12
2023-11-19	Min	12.2
2023-11-20	Min	11.2
2023-11-21	Min	12
2023-11-22	Min	12.2
2023-11-23	Min	8.2
2023-11-24	Min	9.5
2023-11-25	Min	10
2023-11-26	Min	9.8
2023-11-27	Min	11.4
2023-11-28	Min	13.4
2023-11-29	Min	11.6
2023-11-30	Min	12.6
2023-12-01	Min	13.5
2023-12-02	Min	12.1
2023-12-03	Min	9.5
2023-12-04	Min	9.2
2023-12-05	Min	10.4
2023-12-06	Min	8.2
2023-12-07	Min	9
2023-12-08	Min	4.5
2023-12-09	Min	6.5
2023-12-10	Min	7.2
2023-12-11	Min	5.4
2023-12-12	Min	5.8
2023-12-13	Min	5.8
2023-12-14	Min	4.8
2023-12-15	Min	3.9
2023-12-16	Min	4.4
2023-12-17	Min	4.2
2023-12-18	Min	5.6
2023-12-19	Min	8
2023-12-20	Min	5
2023-12-21	Min	4.9
2023-12-22	Min	4.5
2023-12-23	Min	8.4
2023-12-24	Min	6.9
2023-12-25	Min	5.3
2023-12-26	Min	5.4
2023-12-27	Min	6.6
2023-12-28	Min	10.4
2023-12-29	Min	8.8
2023-12-30	Min	12.2
2023-12-31	Min	11.9
2024-01-01	Min	7
2024-01-02	Min	8.4
2024-01-03	Min	8
2024-01-04	Min	7
2024-01-05	Min	10
2024-01-06	Min	8
2024-01-07	Min	8
2024-01-08	Min	8
2024-01-09	Min	8
2024-01-10	Min	8
2024-01-11	Min	7
2024-01-12	Min	6
2024-01-13	Min	5.1
2024-01-14	Min	4.4
2024-01-15	Min	4.8
2024-01-16	Min	6
2024-01-17	Min	6
2024-01-18	Min	7
2024-01-19	Min	7
2024-01-20	Min	8
2024-01-21	Min	6
2024-01-22	Min	6
2024-01-23	Min	7
2024-01-24	Min	8
2024-01-25	Min	6
2024-01-26	Min	7
2024-01-27	Min	8
2024-01-28	Min	9
2024-01-29	Min	9
2024-01-30	Min	9
2024-01-31	Min	9
2024-02-01	Min	13
2024-02-02	Min	10
2024-02-03	Min	6
2024-02-04	Min	12.2
2024-02-05	Min	13
2024-02-06	Min	6.8
2024-02-07	Min	6.5
2024-02-08	Min	8.5
2024-02-09	Min	6.5
2024-02-10	Min	3.5
2024-02-11	Min	5.3
2024-02-12	Min	5.1
2024-02-13	Min	6.8
2024-02-14	Min	7.6
2024-02-15	Min	6.5
2024-02-16	Min	5.4
2024-02-17	Min	4.9
2024-02-18	Min	6.6
2024-02-19	Min	11.7
2024-02-20	Min	15.1
2024-02-21	Min	12.7
2024-02-22	Min	10.2
2024-02-23	Min	8.5
2024-02-24	Min	7.1
2024-02-25	Min	8
2024-02-26	Min	7.8
2024-02-27	Min	11.8
2024-02-28	Min	10
2024-02-29	Min	10.8
2024-03-01	Min	10
2024-03-02	Min	17
2024-03-03	Min	12.5
2024-03-04	Min	9
2024-03-05	Min	9.2
2024-03-06	Min	8.4
2024-03-07	Min	7.3
2024-03-08	Min	8.9
2024-03-09	Min	11.6
2024-03-10	Min	11.1
2024-03-11	Min	12.4
2024-03-12	Min	12.6
2024-03-13	Min	11.8
2024-03-14	Min	13
2024-03-15	Min	14.2
2024-03-16	Min	12
2024-03-17	Min	12.8
2024-03-18	Min	11.2
2024-03-19	Min	10.5
2024-03-20	Min	12.6
2024-03-21	Min	16.2
2024-03-22	Min	18.1
2024-03-23	Min	15.6
2024-03-24	Min	10.8
2024-03-25	Min	10.7
2024-03-26	Min	8
2024-03-27	Min	15
2024-03-28	Min	20
2024-03-29	Min	19.6
2024-03-30	Min	20.6
2024-03-31	Min	21
2024-04-01	Min	18.4
2024-04-02	Min	15.6
2024-04-03	Min	13.2
2024-04-04	Min	20
2024-04-05	Min	19.8
2024-04-06	Min	19.6
2024-04-07	Min	13.6
2024-04-08	Min	15.5
2024-04-09	Min	15.5
2024-04-10	Min	15.8
2024-04-11	Min	17
2024-04-12	Min	18.4
2024-04-13	Min	22
2024-04-14	Min	19.8
2024-04-15	Min	21.2
2024-04-16	Min	21.6
2024-04-17	Min	21.5
2024-04-18	Min	20.8
2024-04-19	Min	22.2
2024-04-20	Min	23.3
2024-04-21	Min	23.6
2024-04-22	Min	21.4
2024-04-23	Min	21.3
2024-04-24	Min	18.1
2024-04-25	Min	18
2024-04-26	Min	20
2024-04-27	Min	22.2
2024-04-28	Min	20.8
2024-04-29	Min	21.6
2024-04-30	Min	21.8
2023-11-01	Rainfall	0
2023-11-02	Rainfall	0
2023-11-03	Rainfall	0
2023-11-04	Rainfall	0
2023-11-05	Rainfall	0
2023-11-06	Rainfall	0
2023-11-07	Rainfall	0
2023-11-08	Rainfall	0
2023-11-09	Rainfall	0
2023-11-10	Rainfall	3
2023-11-11	Rainfall	4.4
2023-11-12	Rainfall	0
2023-11-13	Rainfall	0
2023-11-14	Rainfall	0
2023-11-15	Rainfall	0
2023-11-16	Rainfall	0
2023-11-17	Rainfall	0
2023-11-18	Rainfall	0
2023-11-19	Rainfall	0
2023-11-20	Rainfall	0
2023-11-21	Rainfall	0
2023-11-22	Rainfall	0
2023-11-23	Rainfall	0
2023-11-24	Rainfall	0
2023-11-25	Rainfall	0
2023-11-26	Rainfall	0
2023-11-27	Rainfall	0
2023-11-28	Rainfall	4
2023-11-29	Rainfall	1
2023-11-30	Rainfall	0
2023-12-01	Rainfall	0
2023-12-02	Rainfall	0
2023-12-03	Rainfall	0
2023-12-04	Rainfall	0
2023-12-05	Rainfall	0
2023-12-06	Rainfall	0
2023-12-07	Rainfall	0
2023-12-08	Rainfall	0
2023-12-09	Rainfall	0
2023-12-10	Rainfall	0
2023-12-11	Rainfall	0
2023-12-12	Rainfall	0
2023-12-13	Rainfall	0
2023-12-14	Rainfall	0
2023-12-15	Rainfall	0
2023-12-16	Rainfall	0
2023-12-17	Rainfall	0
2023-12-18	Rainfall	0
2023-12-19	Rainfall	0
2023-12-20	Rainfall	0
2023-12-21	Rainfall	0
2023-12-22	Rainfall	0
2023-12-23	Rainfall	0
2023-12-24	Rainfall	0
2023-12-25	Rainfall	0
2023-12-26	Rainfall	0
2023-12-27	Rainfall	0
2023-12-28	Rainfall	0
2023-12-29	Rainfall	0
2023-12-30	Rainfall	0
2023-12-31	Rainfall	0
2024-01-01	Rainfall	0
2024-01-02	Rainfall	0
2024-01-03	Rainfall	0
2024-01-04	Rainfall	0
2024-01-05	Rainfall	0
2024-01-06	Rainfall	0
2024-01-07	Rainfall	0
2024-01-08	Rainfall	0
2024-01-09	Rainfall	0
2024-01-10	Rainfall	0
2024-01-11	Rainfall	0
2024-01-12	Rainfall	0
2024-01-13	Rainfall	0
2024-01-14	Rainfall	0
2024-01-15	Rainfall	0
2024-01-16	Rainfall	0
2024-01-17	Rainfall	0
2024-01-18	Rainfall	0
2024-01-19	Rainfall	0
2024-01-20	Rainfall	0
2024-01-21	Rainfall	0
2024-01-22	Rainfall	0
2024-01-23	Rainfall	0
2024-01-24	Rainfall	0
2024-01-25	Rainfall	0
2024-01-26	Rainfall	0
2024-01-27	Rainfall	0
2024-01-28	Rainfall	0
2024-01-29	Rainfall	0
2024-01-30	Rainfall	0
2024-01-31	Rainfall	0
2024-02-01	Rainfall	20.6
2024-02-02	Rainfall	1.6
2024-02-03	Rainfall	0
2024-02-04	Rainfall	2.4
2024-02-05	Rainfall	0
2024-02-06	Rainfall	0
2024-02-07	Rainfall	0
2024-02-08	Rainfall	0
2024-02-09	Rainfall	0
2024-02-10	Rainfall	0
2024-02-11	Rainfall	0
2024-02-12	Rainfall	0
2024-02-13	Rainfall	0
2024-02-14	Rainfall	0
2024-02-15	Rainfall	0
2024-02-16	Rainfall	0
2024-02-17	Rainfall	0
2024-02-18	Rainfall	0
2024-02-19	Rainfall	0
2024-02-20	Rainfall	3.4
2024-02-21	Rainfall	0
2024-02-22	Rainfall	0
2024-02-23	Rainfall	0
2024-02-24	Rainfall	0
2024-02-25	Rainfall	0
2024-02-26	Rainfall	0
2024-02-27	Rainfall	0.8
2024-02-28	Rainfall	0
2024-02-29	Rainfall	0
2024-03-01	Rainfall	0
2024-03-02	Rainfall	0
2024-03-03	Rainfall	11.2
2024-03-04	Rainfall	0
2024-03-05	Rainfall	0
2024-03-06	Rainfall	0
2024-03-07	Rainfall	0
2024-03-08	Rainfall	0
2024-03-09	Rainfall	0
2024-03-10	Rainfall	0
2024-03-11	Rainfall	0
2024-03-12	Rainfall	0
2024-03-13	Rainfall	0
2024-03-14	Rainfall	0
2024-03-15	Rainfall	0
2024-03-16	Rainfall	0
2024-03-17	Rainfall	0
2024-03-18	Rainfall	0
2024-03-19	Rainfall	0
2024-03-20	Rainfall	0
2024-03-21	Rainfall	0
2024-03-22	Rainfall	0
2024-03-23	Rainfall	0
2024-03-24	Rainfall	0
2024-03-25	Rainfall	0
2024-03-26	Rainfall	0
2024-03-27	Rainfall	0
2024-03-28	Rainfall	0
2024-03-29	Rainfall	0
2024-03-30	Rainfall	0
2024-03-31	Rainfall	0
2024-04-01	Rainfall	0
2024-04-02	Rainfall	0
2024-04-03	Rainfall	0
2024-04-04	Rainfall	0
2024-04-05	Rainfall	0
2024-04-06	Rainfall	0
2024-04-07	Rainfall	0
2024-04-08	Rainfall	0
2024-04-09	Rainfall	0
2024-04-10	Rainfall	0
2024-04-11	Rainfall	0
2024-04-12	Rainfall	0
2024-04-13	Rainfall	0
2024-04-14	Rainfall	8.4
2024-04-15	Rainfall	1.2
2024-04-16	Rainfall	0
2024-04-17	Rainfall	0
2024-04-18	Rainfall	0
2024-04-19	Rainfall	0
2024-04-20	Rainfall	0
2024-04-21	Rainfall	0
2024-04-22	Rainfall	4.4
2024-04-23	Rainfall	0
2024-04-24	Rainfall	1
2024-04-25	Rainfall	0
2024-04-26	Rainfall	0
2024-04-27	Rainfall	0.7
2024-04-28	Rainfall	0
2024-04-29	Rainfall	0
2024-04-30	Rainfall	0
