# Supplementary material for: Deciphering the genetic basis of grain iron and zinc content in wheat under heat and drought stress using GWAS
Source: PLoS One. 2025 Aug 14;20(8):e0329578. doi: 10.1371/journal.pone.0329578 (PMC12440253; doi:10.1371/journal.pone.0329578)
Supplement: S2 File — (XLSX) [file pone.0329578.s005.xlsx]

## Sheet: MGIDI INDEX
										All three traits
Genotype	MGIDI_TSIR		Genotype	MGIDI_TSRI		Genotype	MGIDI_LSIR		Genotype	MGIDI_TGW_GFeC_GZnC
DBW332	3.71508		AKAW5088	2.43898		UP3065	3.08202		DBW332	1.58827
AKAW5099	5.05404		DBW291	2.83323		BRW3863	3.32041		BRW3863	1.9704
BRW3863	5.3842		RVW4304	2.98673		RAJ4546	3.34868		HD3334	2.03884
HUW838	5.95222		DBW187_2	3.21352		UP3063	4.06704		RAJ4546	2.40817
HD3334	5.99476		HD3334	3.34365		HD3334	4.11988		UP3063	2.50578
K1908	6.06421		RAJ4546	3.35686		PBW830	4.23597		AKAW5099	2.68332
MP1367	6.08983		MACS6752	3.78481		HD3377	4.31805		AKAW5088	2.75193
MP1368	6.10284		DBW296	3.79238		WH1273	4.32561		PBW840	2.77892
DBW333	6.11234		PBW840	3.88063		NIAW3898	4.42619		UP3065	2.89821
UP3065	6.19082		DBW332	3.90756		GW527	4.49189		UP3058	3.04355
UP3063	6.23955		GW527	3.95398		HS681	4.4958		DBW296	3.17028
RAJ4546	6.24962		WH1275	4.26839		DBW332	4.51458		GW527	3.1772
DBW296	6.31645		BRW3869	4.28156		DBW308	4.54919		DBW333	3.30278
HUW841	6.36903		HS681	4.45263		DBW296	4.57284		MP1368	3.35219
HS680	6.4757		HI1648	4.45523		UP3058	4.57787		HD3377	3.44054
PBW833	6.52717		PBW803	4.5267		TAW155	4.59384		PBW837	3.46192
UP3059	6.54363		MP1368	4.55961		MACS6755	4.59446		DBW291	3.51059
AKAW5088	6.55242		WH1271	4.63306		MP1368	4.59472		WH1275	3.57053
HS676	6.56346		HI1642	4.64349		UP3052	4.60646		WH1273	3.58265
HI1642	6.56474		HD3377	4.64503		HUW839	4.61691		MP1367	3.63688
UP3058	6.6098		MP1367	4.64588		HUW842	4.62712		GW519	3.67987
MP3288	6.6551		UP3063	4.65261		WH1275	4.68984		LOK77	3.68423
GW519	6.74678		BRW3863	4.6547		HUW841	4.68994		HUW841	3.68732
K1904	6.82324		HPW473	4.68314		BRW3869	4.69671		HS681	3.73033
HI1634	6.86209		HI1650	4.68595		GW519	4.70056		HD3360	3.73886
HD3360	6.89936		DBW307	4.70164		PBW837	4.72603		RVW4304	3.7593
WH1271	6.91511		DBW39	4.78699		WH1264	4.80808		HUW842	3.79049
PBW837	6.92408		DBW313	4.83092		RVW4301	4.8824		AKAW5080	3.79647
MP1369	6.94529		K1904	4.84177		AKAW5080	4.9143		TAW155	3.83391
DBW291	6.99791		UP3058	4.85252		HD3360	4.94146		HPW473	3.83615
HI1648	7.0311		HI1634	4.88792		HD3090	4.94482		WH1271	3.87849
PBW835	7.06041		HD3354	4.89423		UP3060	4.95064		DBW313	3.90321
HPW473	7.06427		DBW333	4.94301		HD3367	4.95935		BRW3869	3.90649
HD3298	7.07185		HPW474	4.95471		BRW3877	4.96985		PBW829	3.91967
HD3354	7.08058		BRW3877	4.95557		WH1284	4.97883		PBW848	3.9656
DBW317	7.08906		UP3033	5.00625		UP3053	4.98181		UP3060	4.0035
PBW840	7.09036		K1910	5.01187		MP1370	4.98573		K1908	4.02653
UP3060	7.09594		AKAW5099	5.03233		CG1036	5.02664		PBW833	4.0362
DBW39	7.11174		DBW326	5.04701		DBW323	5.03801		K1904	4.03633
DBW316	7.11498		WH1272	5.04847		HD3361	5.14765		HPW472	4.03702
UP3051	7.12842		DBW222	5.05325		DBW306	5.16077		DBW308	4.04869
MACS6764	7.19171		DBW317	5.05463		DBW333	5.19564		HD3090	4.04932
UP3053	7.19559		DBW308	5.07106		GW322	5.21835		PBW813	4.04987
HD3350	7.20232		GW519	5.07473		K1908	5.24721		HI1642	4.07314
WH1273	7.20427		WH1264	5.07753		HD3357	5.25759		MACS6755	4.07549
HD3377	7.20454		HD3090	5.0833		UAS472	5.26237		HD3361	4.08421
LOK77	7.20926		GW522	5.09131		K1901	5.26331		WH1284	4.12105
HPW472	7.21515		UP3062	5.09204		RAJ4551	5.27197		NIAW3882	4.1654
DBW328	7.23612		UP3065	5.09367		DBW313	5.28377		PBW803	4.21282
WH1124	7.27137		DBW328	5.10876		WH1271	5.32144		HI1634	4.22429
RAJ4552	7.27257		WH1252	5.12853		MACS6747	5.33593		MP1369	4.22465
PBW829	7.273		HUW842	5.13052		PBW840	5.34918		MP3288	4.24674
K1910	7.2779		WH1283	5.17043		HD3350	5.36475		WH1264	4.25502
HD3362	7.2802		PBW804	5.17803		PBW829	5.39745		HD3362	4.27173
TAW155	7.28042		PBW813	5.19981		PBW813	5.39918		HI1648	4.27399
PBW848	7.30739		K1317	5.20653		WH1276	5.42382		HD3354	4.28147
WH1283	7.34317		UAS474	5.2155		HD3362	5.43558		DBW39	4.29401
PBW804	7.39151		PBW837	5.21848		PBW848	5.44238		BRW3877	4.3245
PBW803	7.42138		DBW316	5.23032		GW528	5.44689		DBW307	4.33132
MP1361	7.43434		HD3298	5.23062		NIAW3882	5.45008		DBW316	4.34953
DBW313	7.43691		PBW833	5.2333		HI1651	5.47858		WH1283	4.36276
HD3090	7.46537		TAW155	5.23795		K1006	5.50125		UP3053	4.36361
MP1372	7.46926		DBW323	5.26089		UP3057	5.51156		HD3350	4.38893
HS681	7.47805		UP3051	5.27043		PBW803	5.529		MP1372	4.39004
HI1628	7.49356		NIAW3895	5.27857		AKAW5099	5.53675		HD3298	4.39549
NIAW3889	7.4955		WH1279	5.31025		NIAW3889	5.58186		UP3059	4.41381
K1903	7.5063		LOK77	5.32859		HPW472	5.60963		RVW4301	4.41846
DBW318	7.51048		NW7094	5.33679		PBW832	5.6105		PBW830	4.41916
UAS3014	7.51721		HUW838	5.35171		UP3069	5.62762		PBW832	4.42264
NIAW3895	7.54955		MP1372	5.36104		AKAW5088	5.63497		HUW839	4.44534
HPW470	7.56002		DBW318	5.39497		LOK77	5.65758		NIAW3898	4.50624
HI1605	7.56481		HD3360	5.42256		RAJ4547	5.67156		DBW323	4.50959
NIAW3882	7.60833		K1908	5.43494		MP3288	5.67728		UP3052	4.54099
HD3059	7.60873		DDW47	5.43794		WH1277	5.67858		GW522	4.54208
PBW832	7.65226		PBW832	5.45816		DBW307	5.68138		UP3051	4.54359
PBW830	7.65274		WH1276	5.46461		RAJ4548	5.69349		DBW318	4.55256
DDW47	7.66368		MP3523	5.46905		HI1634	5.70304		MACS6764	4.55459
JAUW672	7.70578		MACS6764	5.48804		Raj4554	5.71035		WH1277	4.61685
NIAW3170	7.72618		HI1563	5.50561		SKW356	5.7144		NW7094	4.62706
WH1280	7.7311		NIAW3882	5.50692		HI1642	5.72386		GW322	4.63026
HI8823	7.74728		HD3350	5.53585		HD3354	5.76481		NIAW3895	4.64496
K1317	7.74803		WH1277	5.56156		DDW47	5.79609		HI1650	4.64823
HUW842	7.77099		NIAW3170	5.56261		HD3365	5.80229		GW528	4.65377
UP3069	7.77516		WH1280	5.56936		VL3023	5.80931		DDW47	4.66642
GW522	7.78252		HD3362	5.57147		HI1633	5.81617		DBW328	4.6672
DBW306	7.78526		PBW838	5.60041		NW7092	5.82821		DBW317	4.67329
K1901	7.79776		HD3059	5.60574		AAIW29	5.83226		RAJ4552	4.6853
HD3361	7.81001		WH1284	5.60812		MP3526	5.84779		HS680	4.69372
PBW826	7.81597		VL3023	5.61574		NIAW3851	5.84828		PBW804	4.6973
PBW813	7.81814		PBW826	5.6225		HPW473	5.85746		DBW187_2	4.7252
JAUW683	7.82493		JAUW683	5.62299		UP3059	5.85803		CG1036	4.74092
HD3359	7.827		HD3378	5.6488		HD3355	5.87089		K1910	4.74948
DBW308	7.84309		HD3361	5.65313		WH1283	5.87236		PBW835	4.77463
MP3526	7.85032		HI1628	5.66481		NIAW3895	5.87666		NIAW3889	4.78005
NIAW3851	7.85461		KRL1810	5.70068		DBW319	5.87999		WH1252	4.78973
HD2932	7.85533		HS680	5.70305		HD3359	5.89131		HI1651	4.7986
MACS6765	7.8664		HI8627	5.70926		DBW316	5.89495		HUW838	4.80605
VL3023	7.8874		DBW311	5.71066		HD3376	5.90125		MACS6747	4.80663
DBW307	7.8985		JKW270	5.71101		RAJ4552	5.90818		MACS6765	4.81868
HD3349	7.90096		RAJ4548	5.7275		NW7094	5.90892		HS676	4.82606
DBW330	7.90735		GW528	5.73585		DBW318	5.90914		HD3363	4.88819
DBW323	7.92245		Raj4083	5.73685		UP3054	5.91024		HPW474	4.89585
DBW311	7.95329		WH1273	5.7398		HS677	5.91102		VL3023	4.89976
RAJ4548	7.95978		PBW829	5.74058		WH1252	5.91107		WH1276	4.90073
VL2039	7.96031		HD3293	5.74102		DBW322	5.93721		UP3056	4.91998
WH1252	7.96172		NWS2180	5.77343		CG1034	5.94865		WH1279	4.92507
MP3336	7.97309		MACS6769	5.78089		UAS466	5.97753		DBW306	4.97107
WH1279	7.97982		NIAW3851	5.78949		MP3523	5.9785		K1006	4.97968
GW527	7.99221		HPW472	5.79923		WH1105	5.98315		HI1605	4.98842
WH1284	7.99227		DBW187_1	5.83741		PBW831	5.98858		WH1105	4.99035
WH1275	7.99356		HD3249	5.83898		HI8823	5.99406		MP1370	5.00065
JKW270	7.99453		HI1544	5.84916		PBW833	5.99513		HS677	5.0009
Raj4083	8.007		HUW839	5.86522		HI1649	5.99779		MACS6752	5.01153
RVW4304	8.01456		HI1649	5.86613		MACS6764	6.00139		RAJ4548	5.02153
MACS6747	8.01609		WH1021	5.8793		PBW804	6.01236		Raj4083	5.02933
GW513	8.01997		GW525	5.88944		WH1279	6.01599		JAUW683	5.03269
BRW3869	8.02338		HUW841	5.88986		HD3378	6.02892		NIAW3170	5.03582
DBW327	8.02858		check2	5.89186		MP3529	6.04354		MP3529	5.04876
HD3293	8.03075		HI1633	5.91481		UAS3008	6.04873		RAJ4551	5.05201
NWS2176	8.04732		UP3054	5.92579		UAS3013	6.05669		MP3526	5.06281
PBW838	8.08688		DBW107	5.92812		HD3298	6.07457		MACS6769	5.06857
MACS6222	8.08967		DBW327	5.93018		VL2040	6.08005		NIAW3851	5.08776
AKAW5080	8.08983		HI1637	5.93418		HD3352	6.09064		HD3359	5.09474
DBW173	8.09033		MACS6765	5.93997		MP1367	6.12346		UP3069	5.1049
HD3171	8.10173		HD3359	5.94244		MACS6769	6.1249		HD3367	5.11234
AAIW29	8.12175		MP1361	5.97706		JAUW683	6.13236		WH1272	5.11796
HD3249	8.12911		PBW841	5.97804		DBW328	6.1452		HD3059	5.12123
WH1264	8.13158		HD3372	5.97957		HD3366	6.17731		AAIW29	5.12255
RVW4301	8.1336		K1903	5.9838		HI1648	6.18959		HI1628	5.13811
WH1277	8.13926		DBW322	5.98703		DBW324	6.2029		SKW356	5.14135
UP3061	8.14469		HI1605	5.98796		DBW327	6.20952		WH1124	5.14274
DBW222	8.14488		DBW173	6.00135		VL2039	6.20996		PBW826	5.15771
K1905	8.16468		CG1036	6.00965		PBW828	6.22175		DBW327	5.16062
MACS6755	8.17385		UP3060	6.01285		CG1029	6.22558		K1317	5.16698
PBW644	8.17751		Check1	6.01695		MP3527	6.23064		K1901	5.17145
HI1651	8.18472		PBW848	6.01865		PBW839	6.23918		UP3062	5.18215
HI1563	8.19402		UP3061	6.02055		DBW321	6.24642		HI1649	5.19243
WH1276	8.19609		HD3376	6.02223		DBW291	6.24948		HD3378	5.19968
CG1029	8.20474		HD3348	6.04304		HI1650	6.25807		UP3033	5.224
HI1649	8.20849		DBW334	6.04864		HPW474	6.27209		HD3357	5.23001
HI1544	8.21457		RAJ4552	6.06265		UP3056	6.27587		UP3057	5.23224
NIAW3898	8.22472		CG1035	6.06949		MACS6765	6.27647		PBW838	5.24771
HD3363	8.22592		MP1369	6.0944		DBW315	6.28521		NWS2176	5.25135
RAJ4551	8.24464		K1905	6.09691		HI1652	6.28767		DBW222	5.26844
HI8627	8.24494		PBW835	6.10274		GW513	6.29057		MP1361	5.26967
SKW356	8.24894		VL2041	6.11887		DBW187_1	6.2936		WH1280	5.29523
UP3054	8.25839		HD3363	6.14044		K1910	6.30665		HI8823	5.29594
MP3527	8.27069		HD3365	6.1412		DBW331	6.30751		HI8627	5.29656
HD3357	8.27751		DBW290	6.14446		VL3022	6.31332		UAS3013	5.33555
PBW834	8.29331		DBW330	6.14618		PBW644	6.31614		DBW107	5.33935
UAS428	8.29535		HS677	6.14691		HD3363	6.3331		UP3054	5.36068
NW7079	8.29927		MACS6747	6.14761		HI8627	6.33563		VL2041	5.36701
WH1105	8.31407		MP3336	6.16121		HD3171	6.3429		HI1637	5.37336
HI1650	8.31788		WH1080	6.16931		HD3348	6.34615		K1903	5.39042
WH1272	8.31827		UP3053	6.17257		NIAW3170	6.34873		MP3523	5.41465
VL2041	8.33442		PBW644	6.17326		KRL1810	6.35052		HD3366	5.42003
HD3086	8.34776		NWS2176	6.17878		HI1655	6.35225		VL2039	5.42521
GW322	8.3494		DBW321	6.18762		RVW4304	6.36379		JKW270	5.42722
CG1035	8.36391		UAS3008	6.19096		DBW317	6.388		PBW644	5.43038
NW7094	8.36496		HD3351	6.19115		MACS6222	6.38901		DBW322	5.43821
PBW828	8.36642		DBW331	6.1944		MP1361	6.39773		CG1029	5.43941
PBW831	8.37204		HI1654	6.19564		check2	6.40242		MACS6222	5.45557
UP3062	8.38622		DBW325	6.19801		DBW39	6.40676		RAJ4547	5.46764
HD3353	8.39073		UAS3013	6.22797		PBW826	6.40694		DBW187_1	5.46962
HI1637	8.41604		PBW834	6.23206		PBW827	6.4231		UAS3008	5.47041
check2	8.41865		K1006	6.25902		HI1654	6.43282		HI1544	5.4733
NWS2180	8.42113		MACS6774	6.26261		UP3051	6.43725		DBW331	5.47516
UAS3013	8.42735		SKW356	6.27561		UP3033	6.45405		HD3352	5.48085
MP1370	8.43181		HI1647	6.27977		HI1628	6.45564		PBW831	5.48895
VL892	8.43256		UP3069	6.28713		HI1605	6.46101		DBW173	5.51655
BRW3877	8.44252		MACS6222	6.30389		HI1544	6.46546		HI1633	5.52613
HS677	8.45986		CG1029	6.30774		UP3062	6.47866		DBW321	5.53495
HPW474	8.46351		NIAW3889	6.30978		PBW811	6.4818		HI1563	5.53961
DBW107	8.47097		PBW830	6.31273		K1904	6.48184		HD3365	5.54937
NW7096	8.49626		HD3353	6.31309		HD3372	6.48923		check2	5.55206
HD3372	8.50903		MP3526	6.31601		WH1270	6.49102		UAS472	5.55385
PBW839	8.51106		UP3056	6.31906		JKW275	6.49144		NW7092	5.55616
DBW331	8.52748		WH1124	6.33482		WH1272	6.49522		JAUW672	5.57867
HD3364	8.55854		DBW309	6.35222		WH1281	6.533		HD3351	5.57915
RAJ4547	8.57068		RVW4301	6.35714		HS507	6.5612		HD3372	5.5847
HUW839	8.5715		MP3288	6.36025		DBW303	6.56188		HD3249	5.58815
HI1655	8.5724		HD3086	6.36155		HD3351	6.56716		HD3348	5.60017
DBW334	8.5771		HS676	6.3656		JKW270	6.58781		HD2932	5.60726
UP3057	8.60373		GW322	6.37636		PBW838	6.59216		PWU5	5.6135
MACS6752	8.60763		NIAW3898	6.38155		PWU5	6.59295		HD3293	5.62621
WH1281	8.61063		DBW306	6.38869		NWS2176	6.61453		HD3353	5.63041
GW528	8.61138		HD3357	6.42394		HS680	6.65097		HD3171	5.6357
UAS3008	8.62536		VL2039	6.42657		PBW841	6.69372		GW513	5.63928
WH1080	8.62649		HD3352	6.43609		HD2932	6.69585		KRL1810	5.67178
DBW187_1	8.62808		UP3052	6.43966		HD3353	6.71746		DBW330	5.67827
HPW471	8.64125		HI1651	6.44415		Check1	6.72488		HD3376	5.6823
DBW187_2	8.64861		HD2932	6.45373		MP1372	6.73216		MP3527	5.68508
VL3022	8.65109		UAS428	6.45544		GW521	6.73795		HD3086	5.68674
CG1037	8.6522		AKAW5080	6.46601		UP3064	6.74027		CG1035	5.68899
HD3378	8.67881		HD3171	6.54029		DBW88	6.74282		WH1142	5.69205
HD3348	8.70669		CG1034	6.54534		HI1637	6.77149		UP3064	5.69417
HD3371	8.71035		RAJ4551	6.54838		DBW107	6.77752		DBW303	5.69501
DBW319	8.71063		HD3349	6.56394		HS676	6.79861		UP3061	5.70859
HD3352	8.71892		MP3529	6.57621		NIAW3855	6.80434		PBW841	5.72007
UAS472	8.73781		HD3367	6.58262		UAS3012	6.87379		DBW319	5.72065
HS562	8.74408		VL3022	6.59064		NW7079	6.87493		NWS2180	5.72838
HS490	8.77841		HS562	6.60344		CG1035	6.88858		HS678	5.74899
HD3351	8.81055		AAIW29	6.60552		K1317	6.89379		UAS474	5.75827
HS678	8.81929		DBW329	6.60562		HD3249	6.90426		WH1021	5.75887
HS679	8.84028		HD3366	6.60921		UP3061	6.90615		MACS6774	5.75986
WH1278	8.85229		WH1281	6.62082		Raj4083	6.91051		VL3022	5.7655
WH1021	8.85626		UAS466	6.63812		HS679	6.91655		UAS466	5.76969
DBW110	8.88892		NIAW3855	6.64422		DBW325	6.92748		MP3336	5.78204
WH1142	8.89309		MACS6755	6.64562		DBW329	6.92852		Raj4554	5.78529
DBW325	8.89876		PBW828	6.64565		K1905	6.92874		DBW311	5.81127
DBW335	8.89959		MP1371	6.65121		MACS6774	6.93593		K1905	5.82199
MP3523	8.93511		HD3364	6.65124		WH1278	6.94957		PBW839	5.83847
DBW321	8.9466		UP3064	6.65242		HS562	6.95198		HS679	5.84325
MACS6774	8.95774		HPW469	6.67081		K1907	6.95683		PBW828	5.84491
HI1654	8.96433		DBW303	6.673		WH1142	6.95837		WH1281	5.8491
MP3529	8.96546		PWU5	6.68785		WH1124	6.96221		HD3349	5.85935
UP3056	8.98745		JAUW672	6.69118		MACS6768	6.96951		VL2040	5.89297
PBW841	8.9899		UP3057	6.69173		JAUW672	6.97187		HS562	5.90241
MACS6478	8.99035		GW513	6.69317		CG1037	6.97698		Check1	5.91287
HD3355	8.99236		HS678	6.69343		DBW110	6.98286		UAS3014	5.91363
DBW88	8.99347		DBW319	6.70589		GW523	7.01338		HI1654	5.92248
HD3367	9.00775		WH1105	6.70895		MP1369	7.03726		CG1034	5.92286
WH1270	9.02658		UAS3014	6.73536		HD3293	7.04548		HD3364	5.92547
GW523	9.02839		HPW471	6.76532		VL3024	7.05246		PBW827	5.93933
MACS6769	9.03778		NW7079	6.78949		UAS473	7.06911		HPW470	5.94803
K1006	9.04923		MP3527	6.79127		RAJ4553	7.07054		DBW187	5.96162
DBW329	9.04988		DBW187	6.80253		DBW222	7.0944		WH1270	5.96868
VL3024	9.07447		WH1270	6.83539		WH1021	7.09744		DBW324	5.97489
VL2042	9.08356		MP1370	6.83877		RVW4309	7.10162		HI1655	5.97885
UAS3012	9.08401		HPW470	6.84779		PBW835	7.11516		DBW326	5.98164
PWU5	9.08967		UAS3012	6.86491		WH1280	7.11919		VL892	5.99884
PBW811	9.09498		UAS472	6.87079		DBW187_2	7.12169		DBW329	6.01995
CG1036	9.1023		DBW335	6.87201		HD3364	7.12198		DBW325	6.03069
DBW309	9.11511		DBW324	6.87712		HD3059	7.15673		WH1278	6.07741
HD3366	9.1517		HI8823	6.90468		UAS3014	7.16023		HI1652	6.07844
HI1633	9.1663		HD3371	6.90664		DBW173	7.19092		CG1037	6.09697
Check1	9.17045		PBW839	6.91203		GW525	7.19494		UAS428	6.0972
DBW187	9.17629		VL892	6.92593		DBW309	7.25285		NW7079	6.10077
HD3365	9.17839		K1901	6.93297		DBW187	7.28816		DBW315	6.11575
JKW275	9.18887		HS679	6.93493		MACS6752	7.29682		GW523	6.11656
CG1034	9.19959		CG1037	6.93738		HS678	7.31688		DBW334	6.12816
NW7092	9.20288		HI1652	6.95576		MP3535	7.31735		HI1647	6.15423
DBW315	9.21049		WH1278	6.97141		DBW335	7.3235		DBW88	6.17833
HI1647	9.21898		DBW88	6.98481		NW7096	7.34746		PBW811	6.1944
GW521	9.21911		MACS6768	6.98956		DBW334	7.35667		HD3355	6.19561
DBW303	9.25103		RAJ4547	6.99021		HD3371	7.36071		GW525	6.19628
RVW4309	9.25303		PBW827	7.01187		HD3349	7.36468		DBW335	6.20473
DBW326	9.2607		NW7096	7.01391		DBW326	7.37663		HPW471	6.2271
VL2040	9.26777		PBW831	7.0508		VL892	7.44747		WH1080	6.24385
DBW322	9.31044		VL3024	7.05159		HI1563	7.45856		HS507	6.24588
RAJ4553	9.31912		RAJ4553	7.05871		HI1647	7.48465		UAS3012	6.25713
UP3052	9.33204		MP3535	7.07508		NWS2180	7.50343		DBW309	6.30006
UP3033	9.34356		NW7092	7.08954		K1903	7.51648		NW7096	6.30707
HI1652	9.3513		HD2733	7.10549		HS490	7.52019		NIAW3855	6.30944
HPW469	9.38189		UP3059	7.12965		HPW471	7.53307		MACS6768	6.32022
NIAW3855	9.39486		Raj4554	7.13032		HUW838	7.53705		JKW275	6.33353
K1907	9.39783		MACS6749	7.1824		GW522	7.54484		HD3371	6.35989
UAS473	9.40321		MACS6478	7.29058		HPW469	7.56436		HPW469	6.36879
PBW827	9.40461		RVW4309	7.29222		DBW330	7.62242		PBW834	6.39047
KRL1810	9.42844		DBW315	7.30495		DBW320	7.63982		DBW290	6.40931
DBW290	9.4587		WH1142	7.31283		UP3055	7.64576		DBW110	6.42003
DBW310	9.46109		HI1655	7.38461		WH1080	7.66185		VL3024	6.43719
UAS466	9.46686		UP3055	7.39407		DBW290	7.67525		RVW4309	6.44056
UP3064	9.4868		UAS473	7.39564		VL2042	7.70368		UAS473	6.5365
UP3055	9.52116		DBW110	7.40672		MACS6478	7.75236		MP1371	6.55543
GW525	9.52327		DBW310	7.41596		UAS428	7.79141		RAJ4553	6.56926
DBW324	9.55786		PBW811	7.45445		MP3336	7.79887		UP3055	6.58085
MACS6749	9.58051		HS490	7.45747		UAS474	7.79951		GW521	6.58133
HD2864	9.59007		HD3355	7.53043		HD2733	7.83039		MP3535	6.59752
MACS6768	9.63219		HD2864	7.53172		HD3043	7.83826		HS490	6.64883
HS507	9.70008		HS507	7.63826		MACS6749	7.84974		DBW310	6.68823
Raj4554	9.70377		GW523	7.64366		HD2864	7.85974		MACS6749	6.75918
HD2733	9.71116		DBW320	7.69738		MP1371	7.90129		HD3043	6.81796
HD3376	9.74884		K1907	7.76722		DBW311	7.95048		MACS6478	6.85971
HD3043	9.74945		VL2040	7.77726		HD3086	7.98198		K1907	6.88041
UAS474	9.82794		JKW275	7.78343		PBW834	7.99374		HD2733	6.88158
DBW320	10.0246		HD3043	7.79499		HPW470	8.05256		VL2042	6.89979
MP3535	10.1454		GW521	7.89737		VL2041	8.25278		HD2864	6.99645
MP1371	10.1782		HS675	8.41146		DBW310	8.53435		HS675	7.30008
HS675	10.4173		VL2042	8.96517		HS675	8.995		DBW320	7.41528
