# Supplementary material for: Deciphering the genetic basis of grain iron and zinc content in wheat under heat and drought stress using GWAS
Source: PLoS One. 2025 Aug 14;20(8):e0329578. doi: 10.1371/journal.pone.0329578 (PMC12440253; doi:10.1371/journal.pone.0329578)
Supplement: S3 File — (XLSX) [file pone.0329578.s006.xlsx]

## Sheet: Sheet1
Genotype	Pedigree	Year	Accession type	Zone	Condition	TSIR_22_GFeC	TSIR_22_GZnC	TSIR_23_GFeC	TSIR_23_GZnC	TSRI_22_GFeC	TSRI_22_GZnC	TSRI_23_GFeC	TSRI_23_GZnC	LSIR_22_GFeC	LSIR_22_GZnC	LSIR_23_GFeC	LSIR_23_GZnC
UP3063			Variety			46.4	54.7	42.1	60.1	44.3	57.6	41.2	67.9	49.9	63.9	50.9	53.3
RAJ4546	SHATABDI/NAC/PBW636	-	Breeding line	NW-NE	IR-TS	47.8	40.6	37.9	58.8	46.6	47.5	45.8	63.9	50.9	65.1	53.1	68.8
HD3334	DBW50/WR2502	-	Breeding line	NWPZ	IR-LS	44.3	48.4	40.5	52.3	50.1	54.7	48.4	55.8	51	62.8	57.3	65.9
DBW296	SOKOLL/3/PASTOR//HXL7573/2*BAU/4/MASSIV/PPR47.89C	2022	Variety	NWPZ	RI-TS	46.9	57	39.4	47	53.5	57	39.3	43.4	43.4	53.7	50.5	55.5
MP1368	MP1142/GW273	-	Breeding line	CZ-PZ	RI-TS	45.1	48.4	43.7	49.5	47.8	49.9	42.7	51.5	44.9	51.7	48	63.1
DBW333			Variety			50.1	60	42	52.1	54.6	61.3	42	54.4	44.8	57.1	57.3	61
UP3058	QLD28/DPW621-50//WH1138	-	Breeding line	CZ-PZ	IR-TS	42	54.5	42.5	55	43.8	50.9	35.6	53.1	50.1	66.4	55	60
DBW332	MUTUS/ROLF07//MUCUY	-	Breeding line	NWPZ	IR-ES	64	83.3	46.1	43.9	50.8	84.5	39.5	51.2	52	57.1	62.1	55.2
BRW3863	HUW237/CHIRYA7	-	Breeding line	NW-NE	RI-TS	43.6	58.2	46.6	52.4	48.8	57.1	43.4	67.5	47.9	67.1	52.1	71.5
